# Supplementary material for: Synergistic HNO3–H2SO4–NH3 upper tropospheric particle formation
Source: Nature. 2022 May 18;605(7910):483–9. doi: 10.1038/s41586-022-04605-4 (PMC9117139; doi:10.1038/s41586-022-04605-4)
Supplement: Supplementary file 2 — Source Data Fig. 1 [file 41586_2022_4605_MOESM2_ESM.xlsx]

## Sheet: a
Time (min)	N_1.7_meas (cm^-3)	N_2.5_meas (cm^-3)		Time (min)	N_1.7_model (cm^-3)	N_2.5_model (cm^-3)
-15.45	176.587	178.5		0.0166667	122.945	110.959
-14.45	174.958	177.785		0.0333333	122.89	110.919
-13.4333	173.33	174.475		0.05	122.836	110.878
-12.4333	171.773	171.14		0.0666667	122.781	110.837
-11.5667	170.405	169.9		0.0833333	122.726	110.797
-10.5667	169.153	169.78		0.1	122.672	110.756
-9.55	167.901	168.65		0.116667	122.617	110.716
-8.55	166.164	167.95		0.133333	122.563	110.675
-7.53333	163.164	164.43		0.15	122.508	110.635
-6.53333	159.385	159.86		0.166667	122.454	110.595
-5.51667	155.605	154.015		0.183333	122.399	110.554
-4.51667	151.776	147.12		0.2	122.345	110.514
-3.5	147.814	144.47		0.216667	122.291	110.474
-2.5	143.771	140.93		0.233333	122.236	110.433
-1.48333	139.728	136.73		0.25	122.182	110.393
-0.483333	135.987	135.615		0.266667	122.128	110.353
0.533333	133.035	133.4		0.283333	122.073	110.312
1.53333	130.568	131.11		0.3	122.019	110.272
2.55	128.101	131.04		0.316667	121.965	110.232
3.55	126.092	130.975		0.333333	121.911	110.192
4.56667	125.279	130.915		0.35	121.857	110.152
5.56667	125.202	130.315		0.366667	121.803	110.112
6.43333	125.126	129.735		0.383333	121.749	110.072
7.43333	124.721	129.105		0.4	121.695	110.031
8.45	123.459	129.105		0.416667	121.641	109.991
9.45	121.67	126.72		0.433333	121.587	109.951
10.4667	119.88	124.525		0.45	121.533	109.911
11.4667	118.284	122.97		0.466667	121.479	109.871
12.4833	117.194	121.182		0.483333	121.425	109.832
13.4833	116.415	118.922		0.5	121.372	109.792
14.5	115.636	117.28		0.516667	121.318	109.752
15.5	114.976	117.28		0.533333	121.264	109.712
16.5167	114.625	116.545		0.55	121.211	109.672
17.5167	114.466	115.815		0.566667	121.157	109.632
18.5333	114.306	115.8		0.583333	121.103	109.592
19.5333	114.306	115.375		0.6	121.05	109.553
20.55	114.306	113.09		0.616667	120.996	109.513
21.55	114.306	109.54		0.633333	120.943	109.473
22.5667	114.306	108.345		0.65	120.889	109.433
23.5667	114.804	107.26		0.666667	120.836	109.394
24.4333	119.964	106.115		0.683333	120.783	109.354
25.4333	129.128	105.525		0.7	120.729	109.314
26.45	138.293	103.91		0.716667	120.676	109.275
27.45	150.265	102.65		0.733333	120.623	109.235
28.4667	169.565	102.43		0.75	120.569	109.196
29.4667	193.383	102.43		0.766667	120.516	109.156
30.4833	217.2	102.43		0.783333	120.463	109.117
31.4833	251.947	101.345		0.8	120.41	109.077
32.5	315.206	100.745		0.816667	120.357	109.038
33.5	396.047	100.205		0.833333	120.304	108.998
34.5167	476.888	99.145		0.85	120.251	108.959
35.5167	550.48	97.92		0.866667	120.198	108.919
36.5333	605.164	97.205		0.883333	120.145	108.88
37.5333	648.187	96.62		0.9	120.092	108.841
38.55	691.21	95.6		0.916667	120.039	108.801
39.55	731.291	92.9617		0.933333	119.986	108.762
40.5667	763.693	91.7917		0.95	119.933	108.723
41.5667	791.362	90.6667		0.966667	119.88	108.683
42.4333	819.03	90.405		0.983333	119.827	108.644
43.4333	851.802	89.85		1	119.775	108.605
44.45	897.885	88.765		1.01667	119.722	108.566
45.45	952.178	87.05		1.03333	119.669	108.527
46.4667	1006.47	86.38		1.05	119.617	108.487
47.4667	1066.71	85.21		1.06667	119.564	108.448
48.4833	1142.44	84.62		1.08333	119.511	108.409
49.4833	1227.74	84.03		1.1	119.459	108.37
50.5	1313.04	82.285		1.11667	119.406	108.331
51.5	1409.16	80.57		1.13333	119.354	108.292
52.5167	1533.52	82.285		1.15	119.302	108.253
53.5167	1675.28	81.765		1.16667	119.249	108.214
54.5333	1817.04	81.76		1.18333	119.197	108.175
55.5333	1931.11	80		1.2	119.144	108.136
56.55	1974.46	79.44		1.21667	119.092	108.097
57.55	1974.76	78.28		1.23333	119.04	108.058
58.5667	1975.07	77.045		1.25	118.988	108.019
59.5667	1993.4	74.705		1.26667	118.935	107.981
60.4333	2060.42	73.675		1.28333	118.883	107.942
61.4333	2158.12	72.425		1.3	118.831	107.903
62.45	2255.83	72.425		1.31667	118.779	107.864
63.45	2346.56	71.38		1.33333	118.727	107.825
64.4667	2419.11	70.785		1.35	118.675	107.787
65.4667	2480.45	70.15		1.36667	118.623	107.748
66.4833	2541.79	69.6		1.38333	118.571	107.709
67.4833	2586.61	69.6		1.4	118.519	107.671
68.5	2602.16	69.51		1.41667	118.467	107.632
69.5	2604.98	68.9963		1.43333	118.415	107.593
70.5167	2607.8	67.4163		1.45	118.363	107.555
71.5167	2617.84	67.4163		1.46667	118.312	107.516
72.5333	2662.31	66.16		1.48333	118.26	107.478
73.5333	2733.96	65.48		1.5	118.208	107.439
74.55	2805.61	65.48		1.51667	118.156	107.401
75.55	2888.9	64.855		1.53333	118.105	107.362
76.5667	3002.55	63.15		1.55	118.053	107.324
77.5667	3134.93	60.325		1.56667	118.002	107.285
78.4333	3267.3	59.16		1.58333	117.95	107.247
79.4333	3428.5	59.16		1.6	117.898	107.208
80.45	3664.92	59.065		1.61667	117.847	107.17
81.45	3947.72	59.065		1.63333	117.795	107.132
82.4667	4230.51	58.485		1.65	117.744	107.093
83.4667	4497.04	58.485		1.66667	117.693	107.055
84.4833	4721.12	58.485		1.68333	117.641	107.017
85.4833	4919.02	58.485		1.7	117.59	106.978
86.5	5116.93	58.995		1.71667	117.539	106.94
87.5	5264	58.975		1.73333	117.487	106.902
88.5167	5313.69	58.43		1.75	117.436	106.864
89.5167	5317.5	57.935		1.76667	117.385	106.826
90.5333	5323.56	56.855		1.78333	117.334	106.787
91.5333	5331.18	56.245		1.8	117.283	106.749
92.55	5335.35	54.505		1.81667	117.231	106.711
93.55	5345.92	53.33		1.83333	117.18	106.673
94.5667	5366.37	53.255		1.85	117.129	106.635
95.5667	5411.06	50.94		1.86667	117.078	106.597
96.4333	5519	48.695		1.88333	117.027	106.559
97.4333	5665.93	48.13		1.9	116.976	106.521
98.45	5812.87	47.565		1.91667	116.925	106.483
99.45	5907.64	47.555		1.93333	116.875	106.445
100.467	5907.82	47.54		1.95	116.824	106.407
101.467	5907.82	47.54		1.96667	116.773	106.369
102.483	5907.82	47.54		1.98333	116.722	106.331
103.483	5907.82	47.525		2	116.671	106.293
104.5	5939.48	47.54		2.01667	116.621	106.255
105.5	5939.48	47.525		2.03333	116.57	106.218
106.517	5939.48	46.96		2.05	116.519	106.18
107.517	5939.48	46.4		2.06667	116.469	106.142
108.533	5998.71	46.34		2.08333	116.418	106.104
109.533	6174.12	46.34		2.1	116.367	106.067
110.55	6385.38	46.34		2.11667	116.317	106.029
111.55	6508.27	45.735		2.13333	116.266	105.991
112.567	6539.67	44.05		2.15	116.216	105.953
113.567	6557.25	44.05		2.16667	116.166	105.916
114.433	6571.4	42.905		2.18333	116.115	105.878
115.433	6596.29	42.325		2.2	116.065	105.841
116.45	6654.17	41.175		2.21667	116.014	105.803
117.45	6766.52	41.75		2.23333	115.964	105.765
118.467	6903.76	41.75		2.25	115.914	105.728
119.467	8908.56	41.75		2.26667	115.864	105.69
120.483	15785.2	41.75		2.28333	115.813	105.653
121.483	25666.2	46.39		2.3	115.763	105.615
122.5	35547.2	104.34		2.31667	115.713	105.578
123.5	44813.7	169.15		2.33333	115.663	105.54
124.517	52477.2	748.75		2.35	115.613	105.503
125.517	59152.1	2259		2.36667	115.563	105.466
126.533	65827	3553.5		2.38333	115.513	105.428
127.533	72417.9	4641.5		2.4	115.463	105.391
128.55	78789.6	6182		2.41667	115.413	105.353
129.55	85026.1	8546		2.43333	115.363	105.316
130.567	91262.6	11947		2.45	115.313	105.279
131.567	100044	17780		2.46667	115.263	105.242
132.433	115466	23305		2.48333	115.213	105.204
133.433	134982	25045		2.5	115.164	105.167
134.45	152190	26020		2.51667	115.114	105.13
135.45	157944	29940		2.53333	115.064	105.093
136.467	157944	33441.7		2.55	115.014	105.055
137.467	157944	36656.7		2.56667	114.965	105.018
138.483	157944	39985		2.58333	114.915	104.981
139.483	157944	41715		2.6	114.865	104.944
140.5	157481	43305		2.61667	114.816	104.907
141.5	157481	44935		2.63333	114.766	104.87
142.517	157481	46680		2.65	114.717	104.833
143.517	157481	48130		2.66667	114.667	104.796
144.533	157481	51185		2.68333	114.618	104.759
145.533	157014	54500		2.7	114.568	104.722
146.55	156602	55845		2.71667	114.519	104.685
147.55	156602	56325		2.73333	114.47	104.648
148.567	156602	57620		2.75	114.42	104.611
149.567	155086	58685		2.76667	114.371	104.574
150.433	147615	59125		2.78333	114.322	104.537
151.433	141255	59535		2.8	114.272	104.5
152.45	140493	59740		2.81667	114.223	104.463
153.45	140493	59935		2.83333	114.174	104.427
154.467	140493	60090		2.85	114.125	104.39
155.467	140493	60135		2.86667	114.076	104.353
				2.88333	114.027	104.316
				2.9	113.978	104.279
				2.91667	113.929	104.243
				2.93333	113.88	104.206
				2.95	113.831	104.169
				2.96667	113.782	104.133
				2.98333	113.733	104.096
				3	113.684	104.059
				3.01667	113.635	104.023
				3.03333	113.586	103.986
				3.05	113.537	103.95
				3.06667	113.489	103.913
				3.08333	113.44	103.877
				3.1	113.391	103.84
				3.11667	113.343	103.804
				3.13333	113.294	103.767
				3.15	113.245	103.731
				3.16667	113.197	103.694
				3.18333	113.148	103.658
				3.2	113.1	103.621
				3.21667	113.051	103.585
				3.23333	113.003	103.549
				3.25	112.954	103.512
				3.26667	112.906	103.476
				3.28333	112.858	103.44
				3.3	112.809	103.403
				3.31667	112.761	103.367
				3.33333	112.713	103.331
				3.35	112.665	103.295
				3.36667	112.616	103.259
				3.38333	112.568	103.222
				3.4	112.52	103.186
				3.41667	112.472	103.15
				3.43333	112.424	103.114
				3.45	112.376	103.078
				3.46667	112.328	103.042
				3.48333	112.28	103.006
				3.5	112.232	102.97
				3.51667	112.184	102.934
				3.53333	112.136	102.898
				3.55	112.088	102.862
				3.56667	112.04	102.826
				3.58333	111.992	102.79
				3.6	111.945	102.754
				3.61667	111.897	102.718
				3.63333	111.849	102.682
				3.65	111.801	102.646
				3.66667	111.754	102.61
				3.68333	111.706	102.574
				3.7	111.658	102.539
				3.71667	111.611	102.503
				3.73333	111.563	102.467
				3.75	111.516	102.431
				3.76667	111.468	102.395
				3.78333	111.421	102.36
				3.8	111.373	102.324
				3.81667	111.326	102.288
				3.83333	111.279	102.253
				3.85	111.231	102.217
				3.86667	111.184	102.181
				3.88333	111.137	102.146
				3.9	111.089	102.11
				3.91667	111.042	102.075
				3.93333	110.995	102.039
				3.95	110.948	102.003
				3.96667	110.901	101.968
				3.98333	110.854	101.932
				4	110.807	101.897
				4.01667	110.759	101.861
				4.03333	110.712	101.826
				4.05	110.665	101.791
				4.06667	110.619	101.755
				4.08333	110.572	101.72
				4.1	110.525	101.684
				4.11667	110.478	101.649
				4.13333	110.431	101.614
				4.15	110.384	101.578
				4.16667	110.337	101.543
				4.18333	110.291	101.508
				4.2	110.244	101.472
				4.21667	110.197	101.437
				4.23333	110.15	101.402
				4.25	110.104	101.367
				4.26667	110.057	101.332
				4.28333	110.011	101.296
				4.3	109.964	101.261
				4.31667	109.918	101.226
				4.33333	109.871	101.191
				4.35	109.825	101.156
				4.36667	109.778	101.121
				4.38333	109.732	101.086
				4.4	109.685	101.051
				4.41667	109.639	101.016
				4.43333	109.593	100.981
				4.45	109.546	100.946
				4.46667	109.5	100.911
				4.48333	109.454	100.876
				4.5	109.408	100.841
				4.51667	109.362	100.806
				4.53333	109.315	100.771
				4.55	109.269	100.736
				4.56667	109.223	100.701
				4.58333	109.177	100.666
				4.6	109.131	100.631
				4.61667	109.085	100.596
				4.63333	109.039	100.562
				4.65	108.993	100.527
				4.66667	108.947	100.492
				4.68333	108.901	100.457
				4.7	108.855	100.423
				4.71667	108.81	100.388
				4.73333	108.764	100.353
				4.75	108.718	100.318
				4.76667	108.672	100.284
				4.78333	108.627	100.249
				4.8	108.581	100.214
				4.81667	108.535	100.18
				4.83333	108.49	100.145
				4.85	108.444	100.111
				4.86667	108.399	100.076
				4.88333	108.353	100.041
				4.9	108.307	100.007
				4.91667	108.262	99.9724
				4.93333	108.217	99.9379
				4.95	108.171	99.9034
				4.96667	108.126	99.8689
				4.98333	108.08	99.8345
				5	108.035	99.8
				5.01667	107.99	99.7656
				5.03333	107.944	99.7312
				5.05	107.899	99.6968
				5.06667	107.854	99.6624
				5.08333	107.809	99.6281
				5.1	107.764	99.5937
				5.11667	107.719	99.5594
				5.13333	107.673	99.5251
				5.15	107.628	99.4908
				5.16667	107.583	99.4565
				5.18333	107.538	99.4223
				5.2	107.493	99.388
				5.21667	107.448	99.3538
				5.23333	107.403	99.3196
				5.25	107.359	99.2854
				5.26667	107.314	99.2512
				5.28333	107.269	99.217
				5.3	107.224	99.1829
				5.31667	107.179	99.1488
				5.33333	107.135	99.1146
				5.35	107.09	99.0805
				5.36667	107.045	99.0465
				5.38333	107	99.0124
				5.4	106.956	98.9784
				5.41667	106.911	98.9443
				5.43333	106.867	98.9103
				5.45	106.822	98.8763
				5.46667	106.778	98.8423
				5.48333	106.733	98.8083
				5.5	106.689	98.7744
				5.51667	106.644	98.7405
				5.53333	106.6	98.7065
				5.55	106.556	98.6726
				5.56667	106.511	98.6387
				5.58333	106.467	98.6049
				5.6	106.423	98.571
				5.61667	106.378	98.5372
				5.63333	106.334	98.5033
				5.65	106.29	98.4695
				5.66667	106.246	98.4357
				5.68333	106.202	98.402
				5.7	106.158	98.3682
				5.71667	106.114	98.3344
				5.73333	106.07	98.3007
				5.75	106.026	98.267
				5.76667	105.982	98.2333
				5.78333	105.938	98.1996
				5.8	105.894	98.1659
				5.81667	105.85	98.1323
				5.83333	105.806	98.0987
				5.85	105.763	98.065
				5.86667	105.719	98.0314
				5.88333	105.675	97.9978
				5.9	105.631	97.9643
				5.91667	105.588	97.9307
				5.93333	105.544	97.8971
				5.95	105.5	97.8636
				5.96667	105.457	97.8301
				5.98333	105.413	97.7966
				6	105.37	97.7631
				6.01667	105.326	97.7297
				6.03333	105.283	97.6962
				6.05	105.24	97.6628
				6.06667	105.196	97.6293
				6.08333	105.153	97.5959
				6.1	105.11	97.5625
				6.11667	105.066	97.5292
				6.13333	105.023	97.4958
				6.15	104.98	97.4624
				6.16667	104.937	97.4291
				6.18333	104.894	97.3958
				6.2	104.85	97.3625
				6.21667	104.807	97.3292
				6.23333	104.764	97.2959
				6.25	104.721	97.2627
				6.26667	104.678	97.2294
				6.28333	104.635	97.1962
				6.3	104.593	97.163
				6.31667	104.55	97.1298
				6.33333	104.507	97.0966
				6.35	104.464	97.0635
				6.36667	104.421	97.0303
				6.38333	104.379	96.9972
				6.4	104.336	96.964
				6.41667	104.293	96.9309
				6.43333	104.251	96.8978
				6.45	104.208	96.8648
				6.46667	104.166	96.8317
				6.48333	104.123	96.7986
				6.5	104.081	96.7656
				6.51667	104.038	96.7326
				6.53333	103.996	96.6996
				6.55	103.954	96.6666
				6.56667	103.911	96.6336
				6.58333	103.869	96.6007
				6.6	103.827	96.5677
				6.61667	103.785	96.5348
				6.63333	103.742	96.5019
				6.65	103.7	96.469
				6.66667	103.658	96.4361
				6.68333	103.616	96.4032
				6.7	103.574	96.3703
				6.71667	103.532	96.3375
				6.73333	103.49	96.3047
				6.75	103.448	96.2718
				6.76667	103.407	96.239
				6.78333	103.365	96.2063
				6.8	103.323	96.1735
				6.81667	103.281	96.1407
				6.83333	103.24	96.108
				6.85	103.198	96.0752
				6.86667	103.157	96.0425
				6.88333	103.115	96.0098
				6.9	103.074	95.9771
				6.91667	103.032	95.9445
				6.93333	102.991	95.9118
				6.95	102.949	95.8792
				6.96667	102.908	95.8465
				6.98333	102.867	95.8139
				7	102.825	95.7813
				7.01667	102.784	95.7487
				7.03333	102.743	95.7162
				7.05	102.702	95.6836
				7.06667	102.661	95.6511
				7.08333	102.62	95.6185
				7.1	102.579	95.586
				7.11667	102.538	95.5535
				7.13333	102.497	95.521
				7.15	102.456	95.4885
				7.16667	102.416	95.4561
				7.18333	102.375	95.4236
				7.2	102.334	95.3912
				7.21667	102.294	95.3588
				7.23333	102.253	95.3264
				7.25	102.213	95.294
				7.26667	102.172	95.2616
				7.28333	102.132	95.2292
				7.3	102.091	95.1969
				7.31667	102.051	95.1645
				7.33333	102.011	95.1322
				7.35	101.97	95.0999
				7.36667	101.93	95.0676
				7.38333	101.89	95.0353
				7.4	101.85	95.0031
				7.41667	101.81	94.9708
				7.43333	101.77	94.9386
				7.45	101.73	94.9063
				7.46667	101.69	94.8741
				7.48333	101.651	94.8419
				7.5	101.611	94.8097
				7.51667	101.571	94.7776
				7.53333	101.532	94.7454
				7.55	101.492	94.7133
				7.56667	101.452	94.6811
				7.58333	101.413	94.649
				7.6	101.374	94.6169
				7.61667	101.334	94.5848
				7.63333	101.295	94.5528
				7.65	101.256	94.5207
				7.66667	101.217	94.4886
				7.68333	101.178	94.4566
				7.7	101.139	94.4246
				7.71667	101.1	94.3926
				7.73333	101.061	94.3606
				7.75	101.022	94.3286
				7.76667	100.983	94.2966
				7.78333	100.944	94.2647
				7.8	100.906	94.2327
				7.81667	100.867	94.2008
				7.83333	100.829	94.1689
				7.85	100.79	94.137
				7.86667	100.752	94.1051
				7.88333	100.713	94.0732
				7.9	100.675	94.0413
				7.91667	100.637	94.0095
				7.93333	100.599	93.9777
				7.95	100.561	93.9458
				7.96667	100.523	93.914
				7.98333	100.485	93.8822
				8	100.447	93.8504
				8.01667	100.409	93.8187
				8.03333	100.372	93.7869
				8.05	100.334	93.7552
				8.06667	100.297	93.7234
				8.08333	100.259	93.6917
				8.1	100.222	93.66
				8.11667	100.184	93.6283
				8.13333	100.147	93.5966
				8.15	100.11	93.565
				8.16667	100.073	93.5333
				8.18333	100.036	93.5017
				8.2	99.9991	93.4701
				8.21667	99.9623	93.4384
				8.23333	99.9255	93.4068
				8.25	99.8889	93.3753
				8.26667	99.8523	93.3437
				8.28333	99.8158	93.3121
				8.3	99.7794	93.2806
				8.31667	99.743	93.249
				8.33333	99.7068	93.2175
				8.35	99.6706	93.186
				8.36667	99.6346	93.1545
				8.38333	99.5986	93.123
				8.4	99.5627	93.0916
				8.41667	99.5269	93.0601
				8.43333	99.4912	93.0286
				8.45	99.4556	92.9972
				8.46667	99.42	92.9658
				8.48333	99.3846	92.9344
				8.5	99.3493	92.903
				8.51667	99.314	92.8716
				8.53333	99.2789	92.8402
				8.55	99.2438	92.8089
				8.56667	99.2089	92.7775
				8.58333	99.174	92.7462
				8.6	99.1392	92.7149
				8.61667	99.1046	92.6836
				8.63333	99.07	92.6523
				8.65	99.0356	92.621
				8.66667	99.0012	92.5897
				8.68333	98.967	92.5585
				8.7	98.9329	92.5272
				8.71667	98.8988	92.496
				8.73333	98.8649	92.4648
				8.75	98.8311	92.4336
				8.76667	98.7974	92.4024
				8.78333	98.7638	92.3712
				8.8	98.7303	92.34
				8.81667	98.6969	92.3089
				8.83333	98.6637	92.2778
				8.85	98.6305	92.2466
				8.86667	98.5975	92.2155
				8.88333	98.5646	92.1844
				8.9	98.5318	92.1533
				8.91667	98.4991	92.1222
				8.93333	98.4665	92.0912
				8.95	98.4341	92.0601
				8.96667	98.4018	92.0291
				8.98333	98.3696	91.998
				9	98.3375	91.967
				9.01667	98.3055	91.936
				9.03333	98.2737	91.905
				9.05	98.242	91.874
				9.06667	98.2105	91.8431
				9.08333	98.179	91.8121
				9.1	98.1477	91.7812
				9.11667	98.1166	91.7502
				9.13333	98.0855	91.7193
				9.15	98.0546	91.6884
				9.16667	98.0238	91.6575
				9.18333	97.9932	91.6266
				9.2	97.9627	91.5958
				9.21667	97.9324	91.5649
				9.23333	97.9021	91.5341
				9.25	97.8721	91.5032
				9.26667	97.8421	91.4724
				9.28333	97.8124	91.4416
				9.3	97.7827	91.4108
				9.31667	97.7532	91.38
				9.33333	97.7239	91.3492
				9.35	97.6947	91.3185
				9.36667	97.6656	91.2877
				9.38333	97.6368	91.257
				9.4	97.608	91.2263
				9.41667	97.5794	91.1956
				9.43333	97.551	91.1649
				9.45	97.5228	91.1342
				9.46667	97.4946	91.1035
				9.48333	97.4667	91.0728
				9.5	97.4389	91.0422
				9.51667	97.4113	91.0115
				9.53333	97.3838	90.9809
				9.55	97.3565	90.9503
				9.56667	97.3294	90.9197
				9.58333	97.3025	90.8891
				9.6	97.2757	90.8585
				9.61667	97.2491	90.828
				9.63333	97.2227	90.7974
				9.65	97.1964	90.7669
				9.66667	97.1703	90.7363
				9.68333	97.1444	90.7058
				9.7	97.1187	90.6753
				9.71667	97.0931	90.6448
				9.73333	97.0678	90.6143
				9.75	97.0426	90.5839
				9.76667	97.0176	90.5534
				9.78333	96.9928	90.5229
				9.8	96.9682	90.4925
				9.81667	96.9438	90.4621
				9.83333	96.9196	90.4317
				9.85	96.8955	90.4013
				9.86667	96.8717	90.3709
				9.88333	96.8481	90.3405
				9.9	96.8246	90.3101
				9.91667	96.8014	90.2798
				9.93333	96.7784	90.2494
				9.95	96.7555	90.2191
				9.96667	96.7329	90.1888
				9.98333	96.7105	90.1585
				10	96.6883	90.1282
				10.0167	96.6663	90.0979
				10.0333	96.6445	90.0676
				10.05	96.623	90.0374
				10.0667	96.6016	90.0071
				10.0833	96.5805	89.9769
				10.1	96.5596	89.9467
				10.1167	96.5389	89.9165
				10.1333	96.5185	89.8863
				10.15	96.4982	89.8561
				10.1667	96.4782	89.8259
				10.1833	96.4585	89.7957
				10.2	96.4389	89.7656
				10.2167	96.4196	89.7354
				10.2333	96.4005	89.7053
				10.25	96.3817	89.6752
				10.2667	96.3631	89.6451
				10.2833	96.3448	89.615
				10.3	96.3267	89.5849
				10.3167	96.3088	89.5548
				10.3333	96.2912	89.5248
				10.35	96.2738	89.4947
				10.3667	96.2567	89.4647
				10.3833	96.2399	89.4346
				10.4	96.2233	89.4046
				10.4167	96.2069	89.3746
				10.4333	96.1908	89.3446
				10.45	96.175	89.3147
				10.4667	96.1595	89.2847
				10.4833	96.1442	89.2547
				10.5	96.1292	89.2248
				10.5167	96.1144	89.1948
				10.5333	96.0999	89.1649
				10.55	96.0857	89.135
				10.5667	96.0718	89.1051
				10.5833	96.0582	89.0752
				10.6	96.0448	89.0453
				10.6167	96.0317	89.0155
				10.6333	96.0189	88.9856
				10.65	96.0064	88.9558
				10.6667	95.9942	88.9259
				10.6833	95.9823	88.8961
				10.7	95.9707	88.8663
				10.7167	95.9593	88.8365
				10.7333	95.9483	88.8067
				10.75	95.9376	88.777
				10.7667	95.9272	88.7472
				10.7833	95.9171	88.7174
				10.8	95.9072	88.6877
				10.8167	95.8978	88.658
				10.8333	95.8886	88.6283
				10.85	95.8797	88.5985
				10.8667	95.8712	88.5689
				10.8833	95.8629	88.5392
				10.9	95.855	88.5095
				10.9167	95.8475	88.4798
				10.9333	95.8402	88.4502
				10.95	95.8333	88.4205
				10.9667	95.8267	88.3909
				10.9833	95.8205	88.3613
				11	95.8146	88.3317
				11.0167	95.809	88.3021
				11.0333	95.8038	88.2725
				11.05	95.7989	88.2429
				11.0667	95.7944	88.2134
				11.0833	95.7902	88.1838
				11.1	95.7864	88.1543
				11.1167	95.7829	88.1248
				11.1333	95.7798	88.0952
				11.15	95.7771	88.0657
				11.1667	95.7747	88.0362
				11.1833	95.7727	88.0068
				11.2	95.771	87.9773
				11.2167	95.7698	87.9478
				11.2333	95.7689	87.9184
				11.25	95.7684	87.8889
				11.2667	95.7682	87.8595
				11.2833	95.7685	87.8301
				11.3	95.7691	87.8007
				11.3167	95.7701	87.7713
				11.3333	95.7715	87.7419
				11.35	95.7734	87.7126
				11.3667	95.7756	87.6832
				11.3833	95.7782	87.6538
				11.4	95.7812	87.6245
				11.4167	95.7846	87.5952
				11.4333	95.7884	87.5659
				11.45	95.7927	87.5366
				11.4667	95.7973	87.5073
				11.4833	95.8024	87.478
				11.5	95.8079	87.4487
				11.5167	95.8138	87.4194
				11.5333	95.8201	87.3902
				11.55	95.8269	87.361
				11.5667	95.8341	87.3317
				11.5833	95.8417	87.3025
				11.6	95.8498	87.2733
				11.6167	95.8583	87.2441
				11.6333	95.8673	87.2149
				11.65	95.8767	87.1858
				11.6667	95.8865	87.1566
				11.6833	95.8969	87.1274
				11.7	95.9076	87.0983
				11.7167	95.9188	87.0692
				11.7333	95.9305	87.0401
				11.75	95.9427	87.0109
				11.7667	95.9553	86.9818
				11.7833	95.9684	86.9528
				11.8	95.982	86.9237
				11.8167	95.996	86.8946
				11.8333	96.0106	86.8656
				11.85	96.0256	86.8365
				11.8667	96.0411	86.8075
				11.8833	96.0571	86.7785
				11.9	96.0736	86.7495
				11.9167	96.0906	86.7205
				11.9333	96.1081	86.6915
				11.95	96.1261	86.6625
				11.9667	96.1446	86.6335
				11.9833	96.1636	86.6046
				12	96.1831	86.5756
				12.0167	96.2032	86.5467
				12.0333	96.2237	86.5178
				12.05	96.2448	86.4889
				12.0667	96.2665	86.46
				12.0833	96.2886	86.4311
				12.1	96.3113	86.4022
				12.1167	96.3345	86.3733
				12.1333	96.3583	86.3445
				12.15	96.3826	86.3156
				12.1667	96.4075	86.2868
				12.1833	96.4329	86.258
				12.2	96.4588	86.2291
				12.2167	96.4854	86.2003
				12.2333	96.5125	86.1715
				12.25	96.5401	86.1428
				12.2667	96.5684	86.114
				12.2833	96.5972	86.0852
				12.3	96.6265	86.0565
				12.3167	96.6565	86.0277
				12.3333	96.687	85.999
				12.35	96.7182	85.9703
				12.3667	96.7499	85.9416
				12.3833	96.7822	85.9129
				12.4	96.8151	85.8842
				12.4167	96.8486	85.8555
				12.4333	96.8827	85.8269
				12.45	96.9175	85.7982
				12.4667	96.9528	85.7696
				12.4833	96.9888	85.7409
				12.5	97.0254	85.7123
				12.5167	97.0626	85.6837
				12.5333	97.1004	85.6551
				12.55	97.1389	85.6265
				12.5667	97.178	85.5979
				12.5833	97.2177	85.5693
				12.6	97.2581	85.5408
				12.6167	97.2991	85.5122
				12.6333	97.3408	85.4837
				12.65	97.3832	85.4552
				12.6667	97.4262	85.4266
				12.6833	97.4698	85.3981
				12.7	97.5141	85.3696
				12.7167	97.5591	85.3412
				12.7333	97.6048	85.3127
				12.75	97.6512	85.2842
				12.7667	97.6982	85.2558
				12.7833	97.7459	85.2273
				12.8	97.7943	85.1989
				12.8167	97.8434	85.1705
				12.8333	97.8932	85.1421
				12.85	97.9437	85.1137
				12.8667	97.9949	85.0853
				12.8833	98.0469	85.0569
				12.9	98.0995	85.0285
				12.9167	98.1529	85.0002
				12.9333	98.2069	84.9718
				12.95	98.2617	84.9435
				12.9667	98.3173	84.9151
				12.9833	98.3735	84.8868
				13	98.4305	84.8585
				13.0167	98.4883	84.8302
				13.0333	98.5468	84.8019
				13.05	98.606	84.7737
				13.0667	98.666	84.7454
				13.0833	98.7268	84.7171
				13.1	98.7883	84.6889
				13.1167	98.8506	84.6607
				13.1333	98.9137	84.6324
				13.15	98.9775	84.6042
				13.1667	99.0422	84.576
				13.1833	99.1076	84.5478
				13.2	99.1738	84.5197
				13.2167	99.2408	84.4915
				13.2333	99.3086	84.4633
				13.25	99.3771	84.4352
				13.2667	99.4465	84.407
				13.2833	99.5168	84.3789
				13.3	99.5878	84.3508
				13.3167	99.6596	84.3227
				13.3333	99.7323	84.2946
				13.35	99.8058	84.2665
				13.3667	99.8801	84.2384
				13.3833	99.9553	84.2104
				13.4	100.031	84.1823
				13.4167	100.108	84.1542
				13.4333	100.186	84.1262
				13.45	100.264	84.0982
				13.4667	100.344	84.0702
				13.4833	100.424	84.0422
				13.5	100.505	84.0142
				13.5167	100.587	83.9862
				13.5333	100.67	83.9582
				13.55	100.754	83.9302
				13.5667	100.839	83.9023
				13.5833	100.924	83.8744
				13.6	101.011	83.8464
				13.6167	101.098	83.8185
				13.6333	101.186	83.7906
				13.65	101.275	83.7627
				13.6667	101.365	83.7348
				13.6833	101.456	83.7069
				13.7	101.548	83.679
				13.7167	101.641	83.6512
				13.7333	101.735	83.6233
				13.75	101.83	83.5955
				13.7667	101.925	83.5677
				13.7833	102.022	83.5398
				13.8	102.12	83.512
				13.8167	102.218	83.4842
				13.8333	102.318	83.4564
				13.85	102.418	83.4287
				13.8667	102.519	83.4009
				13.8833	102.622	83.3731
				13.9	102.725	83.3454
				13.9167	102.83	83.3176
				13.9333	102.935	83.2899
				13.95	103.041	83.2622
				13.9667	103.148	83.2345
				13.9833	103.257	83.2068
				14	103.366	83.1791
				14.0167	103.476	83.1514
				14.0333	103.588	83.1238
				14.05	103.7	83.0961
				14.0667	103.814	83.0685
				14.0833	103.928	83.0408
				14.1	104.044	83.0132
				14.1167	104.16	82.9856
				14.1333	104.278	82.958
				14.15	104.396	82.9304
				14.1667	104.516	82.9028
				14.1833	104.637	82.8752
				14.2	104.759	82.8476
				14.2167	104.881	82.8201
				14.2333	105.005	82.7925
				14.25	105.13	82.765
				14.2667	105.257	82.7375
				14.2833	105.384	82.71
				14.3	105.512	82.6825
				14.3167	105.641	82.655
				14.3333	105.772	82.6275
				14.35	105.904	82.6
				14.3667	106.036	82.5725
				14.3833	106.17	82.5451
				14.4	106.305	82.5176
				14.4167	106.441	82.4902
				14.4333	106.579	82.4628
				14.45	106.717	82.4354
				14.4667	106.857	82.408
				14.4833	106.997	82.3806
				14.5	107.139	82.3532
				14.5167	107.282	82.3258
				14.5333	107.426	82.2985
				14.55	107.572	82.2711
				14.5667	107.718	82.2438
				14.5833	107.866	82.2164
				14.6	108.015	82.1891
				14.6167	108.165	82.1618
				14.6333	108.316	82.1345
				14.65	108.469	82.1072
				14.6667	108.622	82.0799
				14.6833	108.777	82.0526
				14.7	108.933	82.0254
				14.7167	109.091	81.9981
				14.7333	109.249	81.9709
				14.75	109.409	81.9436
				14.7667	109.57	81.9164
				14.7833	109.733	81.8892
				14.8	109.896	81.862
				14.8167	110.061	81.8348
				14.8333	110.227	81.8076
				14.85	110.394	81.7804
				14.8667	110.563	81.7533
				14.8833	110.733	81.7261
				14.9	110.904	81.699
				14.9167	111.076	81.6718
				14.9333	111.25	81.6447
				14.95	111.425	81.6176
				14.9667	111.602	81.5905
				14.9833	111.779	81.5634
				15	111.958	81.5363
				15.0167	112.139	81.5092
				15.0333	112.32	81.4822
				15.05	112.503	81.4551
				15.0667	112.687	81.4281
				15.0833	112.873	81.401
				15.1	113.06	81.374
				15.1167	113.248	81.347
				15.1333	113.438	81.32
				15.15	113.629	81.293
				15.1667	113.821	81.266
				15.1833	114.015	81.239
				15.2	114.21	81.2121
				15.2167	114.407	81.1851
				15.2333	114.605	81.1582
				15.25	114.804	81.1312
				15.2667	115.005	81.1043
				15.2833	115.207	81.0774
				15.3	115.41	81.0505
				15.3167	115.615	81.0236
				15.3333	115.822	80.9967
				15.35	116.029	80.9698
				15.3667	116.239	80.943
				15.3833	116.449	80.9161
				15.4	116.661	80.8893
				15.4167	116.875	80.8624
				15.4333	117.09	80.8356
				15.45	117.306	80.8088
				15.4667	117.524	80.782
				15.4833	117.744	80.7552
				15.5	117.965	80.7284
				15.5167	118.187	80.7016
				15.5333	118.411	80.6748
				15.55	118.636	80.6481
				15.5667	118.863	80.6213
				15.5833	119.091	80.5946
				15.6	119.321	80.5678
				15.6167	119.552	80.5411
				15.6333	119.785	80.5144
				15.65	120.02	80.4877
				15.6667	120.256	80.461
				15.6833	120.493	80.4343
				15.7	120.732	80.4077
				15.7167	120.973	80.381
				15.7333	121.215	80.3544
				15.75	121.459	80.3277
				15.7667	121.704	80.3011
				15.7833	121.951	80.2745
				15.8	122.199	80.2479
				15.8167	122.449	80.2212
				15.8333	122.7	80.1947
				15.85	122.954	80.1681
				15.8667	123.208	80.1415
				15.8833	123.465	80.1149
				15.9	123.723	80.0884
				15.9167	123.982	80.0618
				15.9333	124.243	80.0353
				15.95	124.506	80.0088
				15.9667	124.771	79.9823
				15.9833	125.037	79.9558
				16	125.305	79.9293
				16.0167	125.574	79.9028
				16.0333	125.845	79.8763
				16.05	126.118	79.8498
				16.0667	126.392	79.8234
				16.0833	126.668	79.7969
				16.1	126.946	79.7705
				16.1167	127.225	79.7441
				16.1333	127.506	79.7176
				16.15	127.789	79.6912
				16.1667	128.074	79.6648
				16.1833	128.36	79.6384
				16.2	128.648	79.6121
				16.2167	128.937	79.5857
				16.2333	129.229	79.5593
				16.25	129.522	79.533
				16.2667	129.816	79.5066
				16.2833	130.113	79.4803
				16.3	130.411	79.454
				16.3167	130.711	79.4277
				16.3333	131.013	79.4014
				16.35	131.317	79.3751
				16.3667	131.622	79.3488
				16.3833	131.929	79.3225
				16.4	132.238	79.2963
				16.4167	132.549	79.27
				16.4333	132.861	79.2438
				16.45	133.175	79.2175
				16.4667	133.491	79.1913
				16.4833	133.809	79.1651
				16.5	134.129	79.1389
				16.5167	134.45	79.1127
				16.5333	134.774	79.0865
				16.55	135.099	79.0603
				16.5667	135.426	79.0341
				16.5833	135.754	79.008
				16.6	136.085	78.9818
				16.6167	136.418	78.9557
				16.6333	136.752	78.9296
				16.65	137.088	78.9034
				16.6667	137.426	78.8773
				16.6833	137.766	78.8512
				16.7	138.108	78.8251
				16.7167	138.452	78.7991
				16.7333	138.798	78.773
				16.75	139.145	78.7469
				16.7667	139.495	78.7209
				16.7833	139.846	78.6948
				16.8	140.199	78.6688
				16.8167	140.554	78.6428
				16.8333	140.911	78.6167
				16.85	141.271	78.5907
				16.8667	141.632	78.5647
				16.8833	141.994	78.5388
				16.9	142.359	78.5128
				16.9167	142.726	78.4868
				16.9333	143.095	78.4608
				16.95	143.466	78.4349
				16.9667	143.838	78.409
				16.9833	144.213	78.383
				17	144.59	78.3571
				17.0167	144.969	78.3312
				17.0333	145.349	78.3053
				17.05	145.732	78.2794
				17.0667	146.117	78.2535
				17.0833	146.503	78.2276
				17.1	146.892	78.2018
				17.1167	147.283	78.1759
				17.1333	147.676	78.1501
				17.15	148.07	78.1242
				17.1667	148.467	78.0984
				17.1833	148.866	78.0726
				17.2	149.267	78.0468
				17.2167	149.67	78.021
				17.2333	150.075	77.9952
				17.25	150.482	77.9694
				17.2667	150.891	77.9437
				17.2833	151.303	77.9179
				17.3	151.716	77.8922
				17.3167	152.131	77.8664
				17.3333	152.549	77.8407
				17.35	152.969	77.815
				17.3667	153.39	77.7893
				17.3833	153.814	77.7635
				17.4	154.24	77.7379
				17.4167	154.668	77.7122
				17.4333	155.099	77.6865
				17.45	155.531	77.6608
				17.4667	155.966	77.6352
				17.4833	156.402	77.6095
				17.5	156.841	77.5839
				17.5167	157.282	77.5583
				17.5333	157.725	77.5326
				17.55	158.171	77.507
				17.5667	158.618	77.4814
				17.5833	159.068	77.4558
				17.6	159.52	77.4303
				17.6167	159.974	77.4047
				17.6333	160.43	77.3791
				17.65	160.888	77.3536
				17.6667	161.349	77.328
				17.6833	161.812	77.3025
				17.7	162.277	77.277
				17.7167	162.744	77.2515
				17.7333	163.214	77.226
				17.75	163.686	77.2005
				17.7667	164.16	77.175
				17.7833	164.636	77.1495
				17.8	165.114	77.124
				17.8167	165.595	77.0986
				17.8333	166.078	77.0731
				17.85	166.564	77.0477
				17.8667	167.051	77.0222
				17.8833	167.541	76.9968
				17.9	168.033	76.9714
				17.9167	168.528	76.946
				17.9333	169.024	76.9206
				17.95	169.523	76.8952
				17.9667	170.025	76.8698
				17.9833	170.528	76.8445
				18	171.034	76.8191
				18.0167	171.543	76.7938
				18.0333	172.053	76.7684
				18.05	172.566	76.7431
				18.0667	173.082	76.7178
				18.0833	173.599	76.6925
				18.1	174.119	76.6672
				18.1167	174.642	76.6419
				18.1333	175.166	76.6166
				18.15	175.694	76.5913
				18.1667	176.223	76.5661
				18.1833	176.755	76.5408
				18.2	177.289	76.5156
				18.2167	177.826	76.4903
				18.2333	178.365	76.4651
				18.25	178.906	76.4399
				18.2667	179.45	76.4147
				18.2833	179.996	76.3895
				18.3	180.545	76.3643
				18.3167	181.096	76.3391
				18.3333	181.649	76.3139
				18.35	182.205	76.2888
				18.3667	182.764	76.2636
				18.3833	183.325	76.2385
				18.4	183.888	76.2133
				18.4167	184.454	76.1882
				18.4333	185.022	76.1631
				18.45	185.592	76.138
				18.4667	186.165	76.1129
				18.4833	186.741	76.0878
				18.5	187.319	76.0627
				18.5167	187.9	76.0377
				18.5333	188.483	76.0126
				18.55	189.068	75.9875
				18.5667	189.656	75.9625
				18.5833	190.247	75.9375
				18.6	190.84	75.9124
				18.6167	191.435	75.8874
				18.6333	192.033	75.8624
				18.65	192.634	75.8374
				18.6667	193.237	75.8124
				18.6833	193.843	75.7875
				18.7	194.451	75.7625
				18.7167	195.062	75.7375
				18.7333	195.675	75.7126
				18.75	196.291	75.6876
				18.7667	196.909	75.6627
				18.7833	197.53	75.6378
				18.8	198.154	75.6129
				18.8167	198.78	75.588
				18.8333	199.409	75.5631
				18.85	200.04	75.5382
				18.8667	200.674	75.5133
				18.8833	201.311	75.4884
				18.9	201.95	75.4636
				18.9167	202.591	75.4387
				18.9333	203.236	75.4139
				18.95	203.883	75.389
				18.9667	204.532	75.3642
				18.9833	205.184	75.3394
				19	205.839	75.3146
				19.0167	206.497	75.2898
				19.0333	207.157	75.265
				19.05	207.82	75.2402
				19.0667	208.485	75.2155
				19.0833	209.153	75.1907
				19.1	209.824	75.166
				19.1167	210.497	75.1412
				19.1333	211.173	75.1165
				19.15	211.852	75.0918
				19.1667	212.534	75.0671
				19.1833	213.218	75.0424
				19.2	213.904	75.0177
				19.2167	214.594	74.993
				19.2333	215.286	74.9683
				19.25	215.981	74.9436
				19.2667	216.679	74.919
				19.2833	217.379	74.8943
				19.3	218.082	74.8697
				19.3167	218.788	74.845
				19.3333	219.497	74.8204
				19.35	220.208	74.7958
				19.3667	220.922	74.7712
				19.3833	221.639	74.7466
				19.4	222.358	74.722
				19.4167	223.08	74.6974
				19.4333	223.805	74.6729
				19.45	224.533	74.6483
				19.4667	225.264	74.6238
				19.4833	225.997	74.5992
				19.5	226.733	74.5747
				19.5167	227.472	74.5502
				19.5333	228.214	74.5257
				19.55	228.958	74.5011
				19.5667	229.705	74.4766
				19.5833	230.456	74.4522
				19.6	231.208	74.4277
				19.6167	231.964	74.4032
				19.6333	232.723	74.3788
				19.65	233.484	74.3543
				19.6667	234.248	74.3299
				19.6833	235.015	74.3054
				19.7	235.785	74.281
				19.7167	236.557	74.2566
				19.7333	237.333	74.2322
				19.75	238.111	74.2078
				19.7667	238.892	74.1834
				19.7833	239.677	74.159
				19.8	240.463	74.1346
				19.8167	241.253	74.1103
				19.8333	242.046	74.0859
				19.85	242.841	74.0616
				19.8667	243.64	74.0372
				19.8833	244.441	74.0129
				19.9	245.245	73.9886
				19.9167	246.052	73.9643
				19.9333	246.862	73.94
				19.95	247.675	73.9157
				19.9667	248.491	73.8914
				19.9833	249.309	73.8672
				20	250.131	73.8429
				20.0167	250.956	73.8186
				20.0333	251.783	73.7944
				20.05	252.613	73.7702
				20.0667	253.447	73.7459
				20.0833	254.283	73.7217
				20.1	255.122	73.6975
				20.1167	255.964	73.6733
				20.1333	256.809	73.6491
				20.15	257.657	73.6249
				20.1667	258.508	73.6007
				20.1833	259.362	73.5766
				20.2	260.219	73.5524
				20.2167	261.079	73.5283
				20.2333	261.941	73.5041
				20.25	262.807	73.48
				20.2667	263.676	73.4559
				20.2833	264.548	73.4318
				20.3	265.422	73.4077
				20.3167	266.3	73.3836
				20.3333	267.181	73.3595
				20.35	268.065	73.3354
				20.3667	268.951	73.3113
				20.3833	269.841	73.2873
				20.4	270.734	73.2632
				20.4167	271.63	73.2392
				20.4333	272.528	73.2152
				20.45	273.43	73.1911
				20.4667	274.335	73.1671
				20.4833	275.243	73.1431
				20.5	276.154	73.1191
				20.5167	277.068	73.0951
				20.5333	277.985	73.0712
				20.55	278.905	73.0472
				20.5667	279.828	73.0232
				20.5833	280.754	72.9993
				20.6	281.683	72.9753
				20.6167	282.616	72.9514
				20.6333	283.551	72.9275
				20.65	284.49	72.9036
				20.6667	285.431	72.8796
				20.6833	286.376	72.8557
				20.7	287.323	72.8319
				20.7167	288.274	72.808
				20.7333	289.228	72.7841
				20.75	290.185	72.7602
				20.7667	291.145	72.7364
				20.7833	292.108	72.7125
				20.8	293.074	72.6887
				20.8167	294.044	72.6649
				20.8333	295.016	72.641
				20.85	295.992	72.6172
				20.8667	296.97	72.5934
				20.8833	297.952	72.5696
				20.9	298.937	72.5458
				20.9167	299.925	72.5221
				20.9333	300.916	72.4983
				20.95	301.911	72.4745
				20.9667	302.908	72.4508
				20.9833	303.909	72.4271
				21	304.913	72.4033
				21.0167	305.92	72.3796
				21.0333	306.93	72.3559
				21.05	307.943	72.3322
				21.0667	308.959	72.3085
				21.0833	309.979	72.2848
				21.1	311.002	72.2611
				21.1167	312.027	72.2374
				21.1333	313.056	72.2138
				21.15	314.089	72.1901
				21.1667	315.124	72.1665
				21.1833	316.163	72.1428
				21.2	317.205	72.1192
				21.2167	318.25	72.0956
				21.2333	319.298	72.072
				21.25	320.349	72.0484
				21.2667	321.404	72.0248
				21.2833	322.462	72.0012
				21.3	323.523	71.9776
				21.3167	324.587	71.9541
				21.3333	325.654	71.9305
				21.35	326.725	71.9069
				21.3667	327.799	71.8834
				21.3833	328.876	71.8599
				21.4	329.956	71.8364
				21.4167	331.04	71.8128
				21.4333	332.126	71.7893
				21.45	333.216	71.7658
				21.4667	334.31	71.7423
				21.4833	335.406	71.7189
				21.5	336.506	71.6954
				21.5167	337.609	71.6719
				21.5333	338.715	71.6485
				21.55	339.825	71.625
				21.5667	340.937	71.6016
				21.5833	342.053	71.5782
				21.6	343.173	71.5547
				21.6167	344.295	71.5313
				21.6333	345.421	71.5079
				21.65	346.55	71.4845
				21.6667	347.682	71.4612
				21.6833	348.818	71.4378
				21.7	349.957	71.4144
				21.7167	351.099	71.391
				21.7333	352.244	71.3677
				21.75	353.393	71.3444
				21.7667	354.545	71.321
				21.7833	355.7	71.2977
				21.8	356.859	71.2744
				21.8167	358.021	71.2511
				21.8333	359.186	71.2278
				21.85	360.355	71.2045
				21.8667	361.527	71.1812
				21.8833	362.702	71.1579
				21.9	363.88	71.1347
				21.9167	365.062	71.1114
				21.9333	366.247	71.0882
				21.95	367.435	71.0649
				21.9667	368.627	71.0417
				21.9833	369.822	71.0185
				22	371.02	70.9953
				22.0167	372.222	70.9721
				22.0333	373.427	70.9489
				22.05	374.636	70.9257
				22.0667	375.847	70.9025
				22.0833	377.062	70.8793
				22.1	378.281	70.8562
				22.1167	379.502	70.833
				22.1333	380.727	70.8099
				22.15	381.956	70.7867
				22.1667	383.188	70.7636
				22.1833	384.423	70.7405
				22.2	385.661	70.7174
				22.2167	386.903	70.6943
				22.2333	388.148	70.6712
				22.25	389.397	70.6481
				22.2667	390.649	70.625
				22.2833	391.904	70.602
				22.3	393.162	70.5789
				22.3167	394.424	70.5558
				22.3333	395.69	70.5328
				22.35	396.959	70.5098
				22.3667	398.231	70.4867
				22.3833	399.506	70.4637
				22.4	400.785	70.4407
				22.4167	402.067	70.4177
				22.4333	403.353	70.3947
				22.45	404.642	70.3718
				22.4667	405.935	70.3488
				22.4833	407.23	70.3258
				22.5	408.53	70.3029
				22.5167	409.832	70.2799
				22.5333	411.138	70.257
				22.55	412.448	70.234
				22.5667	413.76	70.2111
				22.5833	415.077	70.1882
				22.6	416.396	70.1653
				22.6167	417.719	70.1424
				22.6333	419.046	70.1195
				22.65	420.376	70.0966
				22.6667	421.709	70.0738
				22.6833	423.045	70.0509
				22.7	424.385	70.028
				22.7167	425.729	70.0052
				22.7333	427.076	69.9824
				22.75	428.426	69.9595
				22.7667	429.78	69.9367
				22.7833	431.137	69.9139
				22.8	432.498	69.8911
				22.8167	433.862	69.8683
				22.8333	435.229	69.8455
				22.85	436.6	69.8227
				22.8667	437.974	69.8
				22.8833	439.352	69.7772
				22.9	440.733	69.7544
				22.9167	442.118	69.7317
				22.9333	443.506	69.709
				22.95	444.898	69.6862
				22.9667	446.292	69.6635
				22.9833	447.691	69.6408
				23	449.093	69.6181
				23.0167	450.498	69.5954
				23.0333	451.907	69.5727
				23.05	453.319	69.55
				23.0667	454.734	69.5274
				23.0833	456.153	69.5047
				23.1	457.576	69.482
				23.1167	459.002	69.4594
				23.1333	460.431	69.4368
				23.15	461.864	69.4141
				23.1667	463.301	69.3915
				23.1833	464.74	69.3689
				23.2	466.184	69.3463
				23.2167	467.63	69.3237
				23.2333	469.08	69.3011
				23.25	470.534	69.2785
				23.2667	471.991	69.256
				23.2833	473.452	69.2334
				23.3	474.916	69.2109
				23.3167	476.383	69.1883
				23.3333	477.854	69.1658
				23.35	479.329	69.1433
				23.3667	480.807	69.1207
				23.3833	482.288	69.0982
				23.4	483.773	69.0757
				23.4167	485.261	69.0532
				23.4333	486.753	69.0307
				23.45	488.248	69.0083
				23.4667	489.747	68.9858
				23.4833	491.249	68.9633
				23.5	492.755	68.9409
				23.5167	494.264	68.9184
				23.5333	495.777	68.896
				23.55	497.293	68.8736
				23.5667	498.812	68.8512
				23.5833	500.335	68.8288
				23.6	501.862	68.8064
				23.6167	503.392	68.784
				23.6333	504.926	68.7616
				23.65	506.463	68.7392
				23.6667	508.003	68.7168
				23.6833	509.547	68.6945
				23.7	511.095	68.6721
				23.7167	512.646	68.6498
				23.7333	514.2	68.6274
				23.75	515.758	68.6051
				23.7667	517.32	68.5828
				23.7833	518.885	68.5605
				23.8	520.453	68.5382
				23.8167	522.025	68.5159
				23.8333	523.6	68.4936
				23.85	525.179	68.4713
				23.8667	526.762	68.449
				23.8833	528.348	68.4268
				23.9	529.937	68.4045
				23.9167	531.53	68.3823
				23.9333	533.126	68.36
				23.95	534.726	68.3378
				23.9667	536.329	68.3156
				23.9833	537.936	68.2934
				24	539.547	68.2712
				24.0167	541.16	68.249
				24.0333	542.778	68.2268
				24.05	544.399	68.2046
				24.0667	546.023	68.1824
				24.0833	547.651	68.1603
				24.1	549.282	68.1381
				24.1167	550.917	68.116
				24.1333	552.555	68.0938
				24.15	554.197	68.0717
				24.1667	555.843	68.0496
				24.1833	557.491	68.0275
				24.2	559.144	68.0054
				24.2167	560.8	67.9833
				24.2333	562.459	67.9612
				24.25	564.122	67.9391
				24.2667	565.788	67.917
				24.2833	567.458	67.895
				24.3	569.131	67.8729
				24.3167	570.808	67.8509
				24.3333	572.488	67.8288
				24.35	574.172	67.8068
				24.3667	575.859	67.7848
				24.3833	577.55	67.7628
				24.4	579.245	67.7407
				24.4167	580.942	67.7187
				24.4333	582.644	67.6968
				24.45	584.349	67.6748
				24.4667	586.057	67.6528
				24.4833	587.769	67.6308
				24.5	589.484	67.6089
				24.5167	591.203	67.5869
				24.5333	592.925	67.565
				24.55	594.651	67.543
				24.5667	596.38	67.5211
				24.5833	598.113	67.4992
				24.6	599.849	67.4773
				24.6167	601.589	67.4554
				24.6333	603.332	67.4335
				24.65	605.079	67.4116
				24.6667	606.83	67.3897
				24.6833	608.583	67.3679
				24.7	610.341	67.346
				24.7167	612.101	67.3242
				24.7333	613.866	67.3023
				24.75	615.633	67.2805
				24.7667	617.405	67.2586
				24.7833	619.179	67.2368
				24.8	620.958	67.215
				24.8167	622.739	67.1932
				24.8333	624.525	67.1714
				24.85	626.313	67.1496
				24.8667	628.105	67.1278
				24.8833	629.901	67.1061
				24.9	631.7	67.0843
				24.9167	633.503	67.0626
				24.9333	635.309	67.0408
				24.95	637.119	67.0191
				24.9667	638.932	66.9973
				24.9833	640.748	66.9756
				25	642.568	66.9539
				25.0167	644.392	66.9322
				25.0333	646.219	66.9105
				25.05	648.05	66.8888
				25.0667	649.884	66.8671
				25.0833	651.721	66.8454
				25.1	653.562	66.8238
				25.1167	655.407	66.8021
				25.1333	657.254	66.7805
				25.15	659.106	66.7588
				25.1667	660.961	66.7372
				25.1833	662.819	66.7156
				25.2	664.681	66.6939
				25.2167	666.546	66.6723
				25.2333	668.415	66.6507
				25.25	670.287	66.6291
				25.2667	672.163	66.6076
				25.2833	674.042	66.586
				25.3	675.925	66.5644
				25.3167	677.811	66.5428
				25.3333	679.701	66.5213
				25.35	681.594	66.4997
				25.3667	683.49	66.4782
				25.3833	685.39	66.4567
				25.4	687.294	66.4351
				25.4167	689.2	66.4136
				25.4333	691.111	66.3921
				25.45	693.025	66.3706
				25.4667	694.942	66.3491
				25.4833	696.863	66.3277
				25.5	698.787	66.3062
				25.5167	700.715	66.2847
				25.5333	702.646	66.2633
				25.55	704.58	66.2418
				25.5667	706.518	66.2204
				25.5833	708.46	66.1989
				25.6	710.404	66.1775
				25.6167	712.353	66.1561
				25.6333	714.305	66.1347
				25.65	716.26	66.1133
				25.6667	718.219	66.0919
				25.6833	720.181	66.0705
				25.7	722.146	66.0491
				25.7167	724.115	66.0277
				25.7333	726.088	66.0064
				25.75	728.063	65.985
				25.7667	730.043	65.9637
				25.7833	732.025	65.9423
				25.8	734.012	65.921
				25.8167	736.001	65.8997
				25.8333	737.994	65.8784
				25.85	739.991	65.8571
				25.8667	741.99	65.8358
				25.8833	743.994	65.8145
				25.9	746	65.7932
				25.9167	748.01	65.7719
				25.9333	750.024	65.7506
				25.95	752.041	65.7294
				25.9667	754.061	65.7081
				25.9833	756.085	65.6869
				26	758.112	65.6656
				26.0167	760.143	65.6444
				26.0333	762.177	65.6232
				26.05	764.214	65.602
				26.0667	766.255	65.5808
				26.0833	768.299	65.5596
				26.1	770.347	65.5384
				26.1167	772.398	65.5172
				26.1333	774.452	65.496
				26.15	776.51	65.4749
				26.1667	778.571	65.4537
				26.1833	780.636	65.4326
				26.2	782.704	65.4114
				26.2167	784.775	65.3903
				26.2333	786.85	65.3692
				26.25	788.928	65.348
				26.2667	791.009	65.3269
				26.2833	793.094	65.3058
				26.3	795.182	65.2847
				26.3167	797.274	65.2636
				26.3333	799.369	65.2426
				26.35	801.467	65.2215
				26.3667	803.569	65.2004
				26.3833	805.674	65.1794
				26.4	807.782	65.1583
				26.4167	809.894	65.1373
				26.4333	812.009	65.1163
				26.45	814.128	65.0952
				26.4667	816.25	65.0742
				26.4833	818.375	65.0532
				26.5	820.504	65.0322
				26.5167	822.636	65.0112
				26.5333	824.771	64.9902
				26.55	826.909	64.9693
				26.5667	829.051	64.9483
				26.5833	831.197	64.9273
				26.6	833.345	64.9064
				26.6167	835.497	64.8854
				26.6333	837.653	64.8645
				26.65	839.811	64.8436
				26.6667	841.973	64.8226
				26.6833	844.139	64.8017
				26.7	846.307	64.7808
				26.7167	848.479	64.7599
				26.7333	850.654	64.739
				26.75	852.833	64.7181
				26.7667	855.015	64.6973
				26.7833	857.2	64.6764
				26.8	859.388	64.6555
				26.8167	861.58	64.6347
				26.8333	863.775	64.6138
				26.85	865.974	64.593
				26.8667	868.176	64.5722
				26.8833	870.381	64.5513
				26.9	872.589	64.5305
				26.9167	874.8	64.5097
				26.9333	877.015	64.4889
				26.95	879.233	64.4681
				26.9667	881.455	64.4473
				26.9833	883.68	64.4266
				27	885.908	64.4058
				27.0167	888.139	64.385
				27.0333	890.373	64.3643
				27.05	892.611	64.3435
				27.0667	894.852	64.3228
				27.0833	897.097	64.3021
				27.1	899.344	64.2814
				27.1167	901.595	64.2606
				27.1333	903.849	64.2399
				27.15	906.107	64.2192
				27.1667	908.367	64.1985
				27.1833	910.631	64.1779
				27.2	912.898	64.1572
				27.2167	915.169	64.1365
				27.2333	917.442	64.1159
				27.25	919.719	64.0952
				27.2667	921.999	64.0746
				27.2833	924.282	64.0539
				27.3	926.569	64.0333
				27.3167	928.859	64.0127
				27.3333	931.152	63.9921
				27.35	933.448	63.9715
				27.3667	935.747	63.9509
				27.3833	938.05	63.9303
				27.4	940.356	63.9097
				27.4167	942.665	63.8891
				27.4333	944.977	63.8685
				27.45	947.292	63.848
				27.4667	949.611	63.8274
				27.4833	951.933	63.8069
				27.5	954.258	63.7863
				27.5167	956.586	63.7658
				27.5333	958.917	63.7453
				27.55	961.252	63.7248
				27.5667	963.59	63.7043
				27.5833	965.931	63.6838
				27.6	968.275	63.6633
				27.6167	970.622	63.6428
				27.6333	972.972	63.6223
				27.65	975.326	63.6018
				27.6667	977.683	63.5814
				27.6833	980.043	63.5609
				27.7	982.406	63.5405
				27.7167	984.772	63.52
				27.7333	987.141	63.4996
				27.75	989.514	63.4792
				27.7667	991.889	63.4588
				27.7833	994.268	63.4384
				27.8	996.65	63.418
				27.8167	999.035	63.3976
				27.8333	1001.42	63.3772
				27.85	1003.81	63.3568
				27.8667	1006.21	63.3364
				27.8833	1008.61	63.3161
				27.9	1011.01	63.2957
				27.9167	1013.41	63.2754
				27.9333	1015.82	63.255
				27.95	1018.23	63.2347
				27.9667	1020.64	63.2144
				27.9833	1023.06	63.1941
				28	1025.48	63.1738
				28.0167	1027.9	63.1535
				28.0333	1030.32	63.1332
				28.05	1032.75	63.1129
				28.0667	1035.18	63.0926
				28.0833	1037.62	63.0723
				28.1	1040.06	63.0521
				28.1167	1042.5	63.0318
				28.1333	1044.94	63.0116
				28.15	1047.39	62.9913
				28.1667	1049.84	62.9711
				28.1833	1052.29	62.9509
				28.2	1054.75	62.9306
				28.2167	1057.21	62.9104
				28.2333	1059.67	62.8902
				28.25	1062.13	62.87
				28.2667	1064.6	62.8498
				28.2833	1067.07	62.8297
				28.3	1069.55	62.8095
				28.3167	1072.03	62.7893
				28.3333	1074.51	62.7692
				28.35	1076.99	62.749
				28.3667	1079.48	62.7289
				28.3833	1081.96	62.7087
				28.4	1084.46	62.6886
				28.4167	1086.95	62.6685
				28.4333	1089.45	62.6484
				28.45	1091.95	62.6283
				28.4667	1094.46	62.6082
				28.4833	1096.96	62.5881
				28.5	1099.47	62.568
				28.5167	1101.99	62.5479
				28.5333	1104.5	62.5278
				28.55	1107.02	62.5078
				28.5667	1109.55	62.4877
				28.5833	1112.07	62.4677
				28.6	1114.6	62.4476
				28.6167	1117.13	62.4276
				28.6333	1119.66	62.4076
				28.65	1122.2	62.3876
				28.6667	1124.74	62.3676
				28.6833	1127.28	62.3476
				28.7	1129.83	62.3276
				28.7167	1132.38	62.3076
				28.7333	1134.93	62.2876
				28.75	1137.49	62.2676
				28.7667	1140.04	62.2477
				28.7833	1142.6	62.2277
				28.8	1145.17	62.2077
				28.8167	1147.73	62.1878
				28.8333	1150.3	62.1679
				28.85	1152.87	62.1479
				28.8667	1155.45	62.128
				28.8833	1158.03	62.1081
				28.9	1160.61	62.0882
				28.9167	1163.19	62.0683
				28.9333	1165.78	62.0484
				28.95	1168.37	62.0285
				28.9667	1170.96	62.0087
				28.9833	1173.56	61.9888
				29	1176.15	61.9689
				29.0167	1178.75	61.9491
				29.0333	1181.36	61.9292
				29.05	1183.96	61.9094
				29.0667	1186.57	61.8896
				29.0833	1189.19	61.8697
				29.1	1191.8	61.8499
				29.1167	1194.42	61.8301
				29.1333	1197.04	61.8103
				29.15	1199.66	61.7905
				29.1667	1202.29	61.7707
				29.1833	1204.92	61.7509
				29.2	1207.55	61.7312
				29.2167	1210.19	61.7114
				29.2333	1212.82	61.6917
				29.25	1215.46	61.6719
				29.2667	1218.11	61.6522
				29.2833	1220.75	61.6324
				29.3	1223.4	61.6127
				29.3167	1226.05	61.593
				29.3333	1228.71	61.5733
				29.35	1231.37	61.5536
				29.3667	1234.03	61.5339
				29.3833	1236.69	61.5142
				29.4	1239.35	61.4945
				29.4167	1242.02	61.4748
				29.4333	1244.69	61.4551
				29.45	1247.37	61.4355
				29.4667	1250.04	61.4158
				29.4833	1252.72	61.3962
				29.5	1255.4	61.3765
				29.5167	1258.09	61.3569
				29.5333	1260.78	61.3373
				29.55	1263.47	61.3177
				29.5667	1266.16	61.298
				29.5833	1268.86	61.2784
				29.6	1271.55	61.2588
				29.6167	1274.25	61.2393
				29.6333	1276.96	61.2197
				29.65	1279.66	61.2001
				29.6667	1282.37	61.1805
				29.6833	1285.09	61.161
				29.7	1287.8	61.1414
				29.7167	1290.52	61.1219
				29.7333	1293.24	61.1023
				29.75	1295.96	61.0828
				29.7667	1298.68	61.0633
				29.7833	1301.41	61.0438
				29.8	1304.14	61.0243
				29.8167	1306.88	61.0048
				29.8333	1309.61	60.9853
				29.85	1312.35	60.9658
				29.8667	1315.09	60.9463
				29.8833	1317.83	60.9268
				29.9	1320.58	60.9074
				29.9167	1323.33	60.8879
				29.9333	1326.08	60.8685
				29.95	1328.83	60.849
				29.9667	1331.59	60.8296
				29.9833	1334.35	60.8101
				30	1337.11	60.7907
				30.0167	1339.88	60.7713
				30.0333	1342.64	60.7519
				30.05	1345.41	60.7325
				30.0667	1348.19	60.7131
				30.0833	1350.96	60.6937
				30.1	1353.74	60.6743
				30.1167	1356.52	60.655
				30.1333	1359.3	60.6356
				30.15	1362.09	60.6163
				30.1667	1364.87	60.5969
				30.1833	1367.66	60.5776
				30.2	1370.46	60.5582
				30.2167	1373.25	60.5389
				30.2333	1376.05	60.5196
				30.25	1378.85	60.5003
				30.2667	1381.65	60.481
				30.2833	1384.46	60.4617
				30.3	1387.26	60.4424
				30.3167	1390.07	60.4231
				30.3333	1392.89	60.4038
				30.35	1395.7	60.3845
				30.3667	1398.52	60.3653
				30.3833	1401.34	60.346
				30.4	1404.16	60.3268
				30.4167	1406.99	60.3075
				30.4333	1409.82	60.2883
				30.45	1412.65	60.2691
				30.4667	1415.48	60.2498
				30.4833	1418.31	60.2306
				30.5	1421.15	60.2114
				30.5167	1423.99	60.1922
				30.5333	1426.83	60.173
				30.55	1429.68	60.1539
				30.5667	1432.53	60.1347
				30.5833	1435.38	60.1155
				30.6	1438.23	60.0963
				30.6167	1441.08	60.0772
				30.6333	1443.94	60.058
				30.65	1446.8	60.0389
				30.6667	1449.66	60.0198
				30.6833	1452.53	60.0006
				30.7	1455.39	59.9815
				30.7167	1458.26	59.9624
				30.7333	1461.13	59.9433
				30.75	1464.01	59.9242
				30.7667	1466.88	59.9051
				30.7833	1469.76	59.886
				30.8	1472.64	59.8669
				30.8167	1475.52	59.8479
				30.8333	1478.41	59.8288
				30.85	1481.3	59.8098
				30.8667	1484.19	59.7907
				30.8833	1487.08	59.7717
				30.9	1489.98	59.7526
				30.9167	1492.87	59.7336
				30.9333	1495.77	59.7146
				30.95	1498.67	59.6956
				30.9667	1501.58	59.6766
				30.9833	1504.49	59.6576
				31	1507.39	59.6386
				31.0167	1510.31	59.6196
				31.0333	1513.22	59.6006
				31.05	1516.13	59.5816
				31.0667	1519.05	59.5627
				31.0833	1521.97	59.5437
				31.1	1524.9	59.5248
				31.1167	1527.82	59.5058
				31.1333	1530.75	59.4869
				31.15	1533.68	59.468
				31.1667	1536.61	59.449
				31.1833	1539.54	59.4301
				31.2	1542.48	59.4112
				31.2167	1545.42	59.3923
				31.2333	1548.36	59.3734
				31.25	1551.3	59.3545
				31.2667	1554.24	59.3357
				31.2833	1557.19	59.3168
				31.3	1560.14	59.2979
				31.3167	1563.09	59.2791
				31.3333	1566.05	59.2602
				31.35	1569	59.2414
				31.3667	1571.96	59.2225
				31.3833	1574.92	59.2037
				31.4	1577.88	59.1849
				31.4167	1580.85	59.1661
				31.4333	1583.81	59.1473
				31.45	1586.78	59.1285
				31.4667	1589.75	59.1097
				31.4833	1592.73	59.0909
				31.5	1595.7	59.0721
				31.5167	1598.68	59.0533
				31.5333	1601.66	59.0346
				31.55	1604.64	59.0158
				31.5667	1607.63	58.997
				31.5833	1610.61	58.9783
				31.6	1613.6	58.9596
				31.6167	1616.59	58.9408
				31.6333	1619.58	58.9221
				31.65	1622.58	58.9034
				31.6667	1625.57	58.8847
				31.6833	1628.57	58.866
				31.7	1631.57	58.8473
				31.7167	1634.58	58.8286
				31.7333	1637.58	58.8099
				31.75	1640.59	58.7912
				31.7667	1643.6	58.7726
				31.7833	1646.61	58.7539
				31.8	1649.62	58.7352
				31.8167	1652.64	58.7166
				31.8333	1655.65	58.698
				31.85	1658.67	58.6793
				31.8667	1661.69	58.6607
				31.8833	1664.72	58.6421
				31.9	1667.74	58.6235
				31.9167	1670.77	58.6049
				31.9333	1673.8	58.5863
				31.95	1676.83	58.5677
				31.9667	1679.86	58.5491
				31.9833	1682.9	58.5305
				32	1685.94	58.5119
				32.0167	1688.98	58.4934
				32.0333	1692.02	58.4748
				32.05	1695.06	58.4563
				32.0667	1698.11	58.4377
				32.0833	1701.15	58.4192
				32.1	1704.2	58.4007
				32.1167	1707.25	58.3821
				32.1333	1710.31	58.3636
				32.15	1713.36	58.3451
				32.1667	1716.42	58.3266
				32.1833	1719.48	58.3081
				32.2	1722.54	58.2896
				32.2167	1725.6	58.2711
				32.2333	1728.67	58.2527
				32.25	1731.73	58.2342
				32.2667	1734.8	58.2157
				32.2833	1737.87	58.1973
				32.3	1740.94	58.1788
				32.3167	1744.02	58.1604
				32.3333	1747.09	58.142
				32.35	1750.17	58.1235
				32.3667	1753.25	58.1051
				32.3833	1756.33	58.0867
				32.4	1759.41	58.0683
				32.4167	1762.5	58.0499
				32.4333	1765.59	58.0315
				32.45	1768.68	58.0131
				32.4667	1771.77	57.9948
				32.4833	1774.86	57.9764
				32.5	1777.95	57.958
				32.5167	1781.05	57.9397
				32.5333	1784.15	57.9213
				32.55	1787.25	57.903
				32.5667	1790.35	57.8846
				32.5833	1793.45	57.8663
				32.6	1796.56	57.848
				32.6167	1799.66	57.8297
				32.6333	1802.77	57.8114
				32.65	1805.88	57.7931
				32.6667	1809	57.7748
				32.6833	1812.11	57.7565
				32.7	1815.23	57.7382
				32.7167	1818.34	57.7199
				32.7333	1821.46	57.7016
				32.75	1824.58	57.6834
				32.7667	1827.71	57.6651
				32.7833	1830.83	57.6469
				32.8	1833.96	57.6286
				32.8167	1837.09	57.6104
				32.8333	1840.22	57.5922
				32.85	1843.35	57.574
				32.8667	1846.48	57.5557
				32.8833	1849.61	57.5375
				32.9	1852.75	57.5193
				32.9167	1855.89	57.5011
				32.9333	1859.03	57.483
				32.95	1862.17	57.4648
				32.9667	1865.31	57.4466
				32.9833	1868.46	57.4284
				33	1871.6	57.4103
				33.0167	1874.75	57.3921
				33.0333	1877.9	57.374
				33.05	1881.05	57.3558
				33.0667	1884.21	57.3377
				33.0833	1887.36	57.3196
				33.1	1890.52	57.3015
				33.1167	1893.68	57.2834
				33.1333	1896.84	57.2653
				33.15	1900	57.2472
				33.1667	1903.16	57.2291
				33.1833	1906.32	57.211
				33.2	1909.49	57.1929
				33.2167	1912.66	57.1748
				33.2333	1915.83	57.1568
				33.25	1919	57.1387
				33.2667	1922.17	57.1207
				33.2833	1925.34	57.1026
				33.3	1928.52	57.0846
				33.3167	1931.7	57.0666
[truncated: 7,301 more rows]

## Sheet: b
Time (min)	J_1.7_meas (cm^-3 s^-1)
-15.45	0.0256
-14.45	0.02375
-13.4333	0.0219
-12.4333	0.02095
-11.5667	0.02
-10.5667	0.01087
-9.55	0.00174
-8.55	0.0007265
-7.53333	0.00064
-6.53333	0.00119
-5.51667	0.00119
-4.51667	0.00119
-3.5	0.00119
-2.5	0.00119
-1.48333	0.00119
-0.483333	0.00119
0.533333	0.00119
1.53333	0.00119
2.55	0.00339
3.55	0.007475
4.56667	0.00881
5.56667	0.009055
6.43333	0.0139
7.43333	0.0189
8.45	0.02065
9.45	0.0224
10.4667	0.0233
11.4667	0.0262
12.4833	0.0286
13.4833	0.0286
14.5	0.02875
15.5	0.02875
16.5167	0.02875
17.5167	0.02875
18.5333	0.0291
19.5333	0.0313
20.55	0.0334
21.55	0.0335
22.5667	0.04605
23.5667	0.1003
24.4333	0.172
25.4333	0.206
26.45	0.2375
27.45	0.334
28.4667	0.451
29.4667	0.5085
30.4833	0.62
31.4833	0.926
32.5	1.13
33.5	1.15
34.5167	1.205
35.5167	1.24
36.5333	1.25
37.5333	1.26
38.55	1.265
39.55	1.325
40.5667	1.435
41.5667	1.545
42.4333	1.615
43.4333	1.63
44.45	1.655
45.45	1.7
46.4667	1.795
47.4667	1.795
48.4833	1.795
49.4833	1.915
50.5	2.07
51.5	2.28
52.5167	2.395
53.5167	2.445
54.5333	2.605
55.5333	2.77
56.55	2.96
57.55	3.06
58.5667	3.06
59.5667	3.06
60.4333	3.06
61.4333	3.06
62.45	3.035
63.45	3.035
64.4667	3.035
65.4667	3.035
66.4833	3.085
67.4833	3.135
68.5	3.2
69.5	3.325
70.5167	3.44
71.5167	3.47
72.5333	3.495
73.5333	3.555
74.55	3.725
75.55	4.155
76.5667	4.67
77.5667	4.95
78.4333	5.295
79.4333	5.295
80.45	5.295
81.45	5.295
82.4667	5.295
83.4667	5.295
84.4833	5.295
85.4833	5.505
86.5	5.595
87.5	6.085
88.5167	6.795
89.5167	7.095
90.5333	6.86
91.5333	6.26
92.55	5.77
93.55	5.505
94.5667	5.295
95.5667	5.155
96.4333	5.095
97.4333	5.095
98.45	5.095
99.45	5.155
100.467	5.205
101.467	5.34
102.483	5.695
103.483	5.695
104.5	5.695
105.5	6.26
106.517	6.265
107.517	6.265
108.533	6.265
109.533	6.265
110.55	6.83
111.55	7.245
112.567	7.865
113.567	8.4
114.433	8.675
115.433	8.88
116.45	9.24
117.45	10.5
118.467	14.8
119.467	24.25
120.483	36.1
121.483	47.65
122.5	66.15
123.5	97.95
124.517	133
125.517	160.5
126.533	188
127.533	225
128.55	262
129.55	287
130.567	304
131.567	323
132.433	344.5
133.433	344.5
134.45	344.5
135.45	344.5
136.467	344.5
137.467	344.5
138.483	344.5
139.483	344.5
140.5	344.5
141.5	344.5
142.517	286.5
143.517	218
144.533	198
145.533	165
146.55	152
147.55	152
148.567	152
149.567	151
150.433	143
151.433	136
152.45	127.5
153.45	119
154.467	112
155.467	105

## Sheet: c
d N/d logd_p (cm^-3)
d_p (nm) Time (min)	4	4.14	4.29	4.45	4.61	4.78	4.96	5.14	5.33	5.52	5.73	5.94	6.15	6.38	6.61	6.85	7.1	7.37	7.64	7.91	8.2	8.51	8.82	9.14	9.47	9.82	10.2	10.6	10.9	11.3	11.8	12.2	12.6	13.1	13.6	14.1	14.6	15.1	15.7	16.3	16.8	17.5	18.1	18.8	19.5	20.2	20.9	21.7	22.5
-15.3167	6098.96	0	0	0	0	0	0	0	0	0	0	0	0	0	0	0	0	0	0	0	0	0	0	0	0	0	0	0	0	0	0	0	0	0	0	0	0	0	0	0	0	251.197	0	0	0	0	0	194.296	0
-14.4	0	0	0	0	0	0	1770.28	0	0	0	0	0	0	0	0	0	0	0	0	0	0	0	0	0	0	0	0	0	0	0	0	0	0	0	0	0	0	0	0	0	0	0	0	0	0	214.091	0	0	376.942
-13.4833	0	0	0	0	2096.55	0	0	0	0	0	0	0	0	0	0	0	0	0	0	0	0	0	0	0	0	0	0	0	0	0	413.36	0	0	0	0	0	0	0	0	273.404	262.242	0	0	0	222.761	0	0	194.238	0
-12.5667	0	0	0	0	0	0	0	0	0	0	0	0	0	0	0	0	0	0	0	0	0	0	0	0	0	0	0	0	0	0	0	0	0	0	0	0	0	0	0	0	0	0	0	0	0	214.091	0	388.434	0
-11.65	0	0	0	0	0	0	0	0	0	0	0	0	0	0	0	0	0	0	0	0	0	0	0	0	0	0	0	0	457.744	0	0	0	0	0	0	0	0	0	0	0	0	251.197	0	231.633	222.761	0	190.485	0	182.842
-10.7333	0	0	0	0	0	0	0	0	0	0	0	0	0	0	0	0	0	0	0	0	0	0	0	0	0	0	0	0	0	0	0	0	0	0	0	0	0	0	0	0	0	0	0	0	0	0	201.023	0	0
-9.81667	0	0	0	0	0	0	0	0	0	0	0	0	0	0	0	0	0	0	0	0	0	0	0	0	0	0	0	0	0	0	0	0	0	0	0	0	0	0	0	0	0	0	0	231.633	0	0	0	0	0
-8.9	0	0	0	0	0	0	0	0	0	0	1308.48	0	0	0	0	0	0	0	0	0	0	0	0	0	0	0	0	0	0	0	0	0	0	0	0	0	0	0	0	0	0	0	0	0	445.523	0	0	0	188.723
-7.98333	0	0	0	0	0	0	0	0	0	0	0	0	0	0	0	0	0	0	0	0	0	0	0	593.794	0	333.382	190.057	0	0	0	0	0	0	0	0	0	0	0	0	0	262.235	251.192	241.248	0	222.756	0	0	186.57	0
-7.06667	0	0	0	0	0	0	0	0	0	0	0	0	0	0	0	0	0	0	0	0	0	0	0	0	0	0	0	0	0	0	0	0	0	0	0	0	0	0	0	0	0	0	0	0	0	214.085	0	0	0
-6.15	0	0	0	0	0	0	0	0	0	0	0	0	0	0	0	0	0	0	0	0	0	0	0	0	0	0	0	0	0	0	0	0	0	0	0	0	0	0	0	0	0	0	0	0	0	0	0	0	0
-5.23333	0	0	0	0	0	0	0	0	0	0	0	0	0	0	0	0	0	0	0	0	0	0	0	0	0	0	0	0	0	0	0	0	0	0	0	0	0	0	0	0	0	0	0	231.633	0	0	40.8574	149.754	180.308
-4.31667	0	0	0	0	0	0	0	0	0	0	0	0	0	0	0	0	0	0	0	0	0	0	0	0	0	0	0	0	0	0	0	0	0	0	0	0	0	0	0	0	0	0	0	0	0	0	0	194.028	0
-3.4	0	0	0	0	0	0	0	0	0	0	0	0	0	0	0	0	0	0	0	0	0	0	0	0	0	0	0	0	0	0	0	0	0	0	0	0	0	0	0	0	0	0	0	0	222.754	0	0	190.36	185.243
-2.48333	10245.9	18405.2	0	0	0	0	0	0	0	0	0	0	0	0	0	0	0	0	0	0	0	0	0	0	0	0	0	0	0	0	0	0	0	0	0	0	0	0	0	0	0	0	241.246	231.625	222.754	0	255.856	147.237	187.242
-1.56667	0	0	0	0	0	0	0	0	0	0	0	0	0	0	0	0	0	0	0	0	0	0	0	0	0	0	0	0	0	0	0	0	0	0	0	0	0	298.21	0	0	0	0	0	0	222.761	214.091	206.29	194.667	187.139
-0.65	0	0	0	0	0	0	0	0	0	0	0	0	0	0	0	0	0	0	0	0	0	0	0	0	0	0	0	0	0	0	0	0	375.547	0	0	0	0	298.206	0	0	0	0	0	0	0	0	0	194.096	0
0.266667	0	0	0	0	0	0	0	0	0	0	0	0	0	0	0	0	0	0	0	0	0	0	0	0	0	0	0	0	0	0	0	0	0	0	0	0	0	0	0	0	262.24	251.195	0	0	0	0	0	0	187.581
1.18333	0	0	0	0	0	0	0	0	0	0	0	0	0	0	0	0	0	0	0	0	0	0	0	0	0	0	0	0	0	0	0	0	0	0	0	0	0	0	285.454	0	0	0	0	231.629	0	0	0	0	0
2.1	0	0	0	0	0	0	0	0	0	0	0	0	0	0	0	0	0	0	0	0	0	0	0	0	0	0	0	0	0	0	0	0	0	0	0	0	0	0	0	0	262.237	0	0	0	0	214.086	0	37.1974	723.244
3.01667	0	0	0	0	0	0	0	0	0	0	0	0	0	0	0	0	0	0	0	0	0	0	0	0	0	0	0	0	0	0	0	0	0	0	341.242	0	0	0	0	0	0	0	0	0	222.757	0	201.819	0	0
3.93333	0	0	0	0	0	0	0	0	0	0	0	0	0	0	0	0	0	0	0	0	0	0	0	0	0	0	0	0	0	0	0	0	0	0	0	0	0	0	0	0	0	0	0	0	0	73.759	131.67	0	0
4.85	0	0	0	0	0	0	0	0	0	0	0	0	0	0	0	0	0	0	0	0	0	0	0	0	0	0	0	0	0	0	0	0	0	0	0	0	0	0	0	0	0	0	0	0	0	0	0	0	383.098
5.76667	0	0	0	0	0	0	0	0	0	0	0	0	0	0	0	0	0	0	0	0	0	0	0	0	0	0	0	0	0	0	0	0	0	0	0	0	0	0	0	0	0	0	0	231.629	0	0	0	196.814	180.666
6.68333	0	0	0	0	0	0	0	0	0	0	0	0	0	0	0	0	0	0	0	0	0	0	0	0	0	0	0	0	0	0	0	0	0	0	0	0	0	0	0	0	0	0	0	0	222.757	0	0	0	0
7.6	0	0	0	0	0	0	0	0	0	0	0	0	0	0	0	0	0	0	0	0	0	0	0	0	0	0	0	0	0	0	0	0	0	0	0	0	0	0	0	0	0	0	0	0	0	0	0	0	0
8.51667	0	0	0	0	0	0	0	0	0	0	0	0	0	0	0	0	0	0	0	0	0	0	0	0	0	0	0	0	0	0	0	0	0	0	0	0	0	0	0	273.399	0	0	0	231.629	0	0	0	0	0
9.43333	0	0	0	0	0	0	0	0	0	0	0	0	0	0	0	0	0	0	0	4472.17	0	0	0	0	0	0	0	0	0	0	0	0	0	0	0	0	0	0	0	0	0	0	0	0	0	0	0	0	0
10.35	0	0	0	0	0	0	0	0	0	0	0	0	0	0	0	0	0	0	0	0	0	0	0	0	0	0	0	0	0	0	0	0	0	0	0	0	0	0	0	0	0	0	0	0	222.757	0	0	0	0
11.2667	0	0	0	0	0	0	0	0	0	0	0	0	0	0	0	0	0	0	0	0	0	0	0	0	0	0	0	0	0	0	0	0	0	0	0	0	0	0	0	0	0	0	0	0	222.757	0	194.1	195.366	189.371
12.1833	0	0	0	0	0	0	0	0	0	0	0	0	0	0	0	0	0	0	789.96	0	0	0	0	0	0	0	0	0	0	0	0	393.55	0	0	0	0	0	0	0	0	0	0	0	0	0	0	202.782	394.776	191.548
13.1	0	0	0	0	0	0	0	0	0	0	0	0	0	0	0	0	0	0	0	0	0	0	0	0	0	0	0	0	0	0	0	0	0	0	0	0	0	0	0	0	0	0	0	0	0	0	0	0	0
14.0167	0	0	0	0	0	0	0	0	0	0	0	0	0	0	0	0	0	0	0	0	0	0	0	0	0	0	0	0	0	0	0	0	0	0	0	0	0	0	0	0	0	0	0	0	0	0	0	0	0
14.9333	0	0	0	0	0	0	0	0	0	0	0	0	0	0	0	0	0	0	0	0	0	0	0	0	0	0	0	0	1373.17	0	0	0	0	0	0	0	0	0	285.447	0	0	0	0	231.623	0	0	0	198.529	0
15.85	0	0	0	0	0	0	0	0	0	0	0	0	0	0	0	0	0	0	0	0	704.629	0	0	0	0	0	0	0	0	0	0	0	0	0	0	0	0	0	0	0	0	0	241.244	0	0	78.8212	125.093	197.962	0
16.7667	0	0	0	0	0	0	0	0	0	0	0	0	0	0	0	0	0	0	0	0	0	0	0	0	0	0	0	0	0	0	0	0	0	0	0	0	0	0	0	273.399	0	0	0	0	0	0	0	194.594	189.187
17.6833	0	0	0	2288.24	0	0	0	0	0	0	0	0	0	0	0	0	0	0	0	0	0	0	0	0	0	0	0	480.133	0	0	0	0	0	0	0	0	0	0	0	0	0	0	0	231.623	445.504	0	0	0	174.354
18.6	0	0	0	0	0	0	0	0	0	0	0	0	0	0	0	0	0	0	0	0	0	0	0	0	0	0	0	0	0	0	0	0	0	0	341.246	0	311.764	0	0	0	0	0	0	0	0	0	248.114	347.377	0
19.5167	0	0	0	0	0	0	0	0	0	0	0	0	0	0	0	0	0	0	0	0	0	0	0	0	0	0	0	0	0	0	0	0	0	0	0	0	0	0	0	0	0	0	0	231.625	222.754	0	0	394.527	376.851
20.4333	0	0	0	0	0	0	0	0	0	0	0	0	0	0	0	0	0	0	0	0	0	0	0	0	0	0	0	0	0	0	413.355	0	0	0	0	0	0	0	0	0	262.24	0	0	0	0	0	0	0	191.554
21.35	0	0	0	0	0	0	0	0	0	0	0	0	0	0	0	0	0	0	0	0	0	0	0	0	0	0	0	1440.41	0	0	0	0	0	0	0	0	0	0	0	0	0	0	0	0	0	0	0	0	191.366
22.2667	0	0	0	0	0	0	0	0	0	0	0	0	0	0	0	0	0	0	0	0	0	0	0	0	0	0	0	0	0	0	0	0	0	0	0	0	0	0	0	0	0	0	0	0	0	0	0	0	0
23.1833	0	0	0	0	0	0	0	0	0	0	0	0	0	0	0	0	0	0	0	0	0	0	0	0	0	0	0	0	0	0	0	0	0	0	0	0	0	0	0	0	0	0	0	0	0	0	0	0	184.469
24.1	0	0	0	0	0	0	0	0	0	0	0	0	0	0	0	0	0	0	0	0	0	0	0	0	0	0	0	0	0	0	0	0	0	0	0	0	0	0	0	273.402	0	0	241.252	0	0	0	206.288	0	0
25.0167	0	0	0	0	0	0	1770.21	0	0	0	0	0	0	0	0	0	0	0	0	0	0	0	0	0	0	0	0	0	0	0	0	0	0	0	0	0	0	0	0	0	0	0	0	0	0	0	0	0	0
25.9333	0	0	0	0	0	0	0	0	0	0	0	0	0	0	0	0	0	0	0	0	0	0	0	2968.94	0	0	0	0	0	0	0	0	0	0	0	0	0	0	0	0	0	0	0	0	0	0	0	0	0
26.85	0	0	0	0	0	0	0	0	0	0	0	0	0	0	0	0	0	0	0	0	0	0	0	0	0	0	0	0	0	0	0	0	0	0	0	0	0	0	0	0	0	0	0	0	0	0	0	0	191.554
27.7667	0	0	0	0	0	0	0	0	0	0	0	0	0	0	0	0	0	0	0	0	0	0	0	0	0	0	0	0	0	0	0	0	0	0	0	0	0	0	0	0	262.24	0	0	0	0	214.088	0	394.914	0
28.6833	0	0	0	0	0	0	0	0	0	0	0	0	0	0	0	0	0	0	0	0	0	0	0	0	0	0	0	0	0	0	0	0	0	0	0	0	0	0	0	0	0	0	0	0	0	0	0	193.949	187.612
29.6	0	11087.6	0	0	0	0	0	0	0	0	0	0	0	0	0	0	0	0	0	0	0	0	0	0	0	0	0	0	0	0	0	0	0	0	0	0	0	0	0	0	0	0	241.248	0	0	0	0	0	0
30.5167	0	0	0	0	0	0	0	0	0	0	0	0	0	0	0	0	0	0	0	0	0	0	0	0	0	0	0	0	0	0	0	0	0	0	0	0	0	0	0	273.404	0	0	0	0	0	0	0	0	0
31.4333	0	0	0	0	0	0	0	0	0	0	0	0	0	0	0	0	0	0	0	0	0	0	0	0	0	0	0	0	0	0	0	0	0	0	0	0	0	0	0	0	0	0	0	231.633	0	0	0	0	0
32.35	0	0	0	0	0	0	0	0	0	0	0	0	0	0	0	0	0	0	0	0	0	0	0	0	0	0	0	0	0	0	0	0	0	0	0	0	0	0	0	0	0	0	0	0	0	0	206.29	0	0
33.2667	0	0	0	2288.34	0	0	0	0	0	0	0	0	0	0	0	0	0	0	0	0	0	0	0	0	0	0	0	0	0	0	0	0	0	0	0	0	0	0	0	0	0	0	0	0	0	0	0	0	0
34.1833	0	0	0	0	0	0	0	0	0	0	0	0	0	0	0	0	0	0	0	0	0	0	0	0	0	0	0	0	0	0	0	0	0	0	0	0	0	0	0	0	0	0	0	0	0	0	0	0	0
35.1	0	0	0	0	0	0	0	0	0	0	0	0	0	0	0	0	0	0	0	0	0	0	0	0	0	0	0	0	0	0	0	0	0	0	0	0	0	0	0	0	0	0	482.509	0	0	0	0	0	0
36.0167	0	0	0	0	0	0	0	0	0	0	0	0	0	0	0	0	0	0	0	0	0	0	0	0	0	0	0	0	0	434.501	0	0	0	0	0	0	0	0	0	0	0	0	0	0	0	0	0	0	0
36.9333	0	0	0	0	0	0	0	0	0	0	0	0	0	0	0	0	0	0	0	0	0	0	0	0	0	0	0	0	0	0	0	0	0	0	0	0	0	0	0	0	0	0	0	0	0	214.091	0	0	0
37.85	0	0	0	0	0	0	0	0	0	0	0	0	0	0	0	0	0	0	0	0	0	0	0	0	0	0	0	0	0	0	0	0	0	0	0	0	0	0	0	0	0	0	0	0	0	0	0	195.897	0
38.7667	0	0	0	0	0	0	0	0	0	0	0	0	0	0	0	0	0	0	0	0	0	0	0	0	0	0	0	0	0	0	0	0	0	0	0	0	0	0	0	0	0	0	0	0	0	0	0	198.151	0
39.6833	0	0	0	0	0	0	0	0	0	0	0	0	0	0	0	0	0	0	0	0	0	0	0	0	0	0	0	0	0	0	0	0	0	357.88	0	0	0	0	0	0	0	0	0	0	0	0	0	0	380.601
40.6	0	0	0	0	0	0	0	0	0	0	0	0	0	0	0	0	0	0	0	0	0	0	0	0	0	0	0	0	0	0	0	0	0	0	0	0	0	0	0	0	0	0	0	231.635	0	0	0	0	0
41.5167	0	0	0	0	0	0	0	0	0	0	0	0	0	0	0	0	0	0	0	0	0	0	0	0	0	0	0	0	0	0	0	0	0	0	0	0	0	0	0	0	0	0	0	0	0	0	204.515	194.412	187.061
42.4333	0	0	0	2288.36	0	0	0	0	0	0	0	0	0	0	0	0	0	0	0	0	0	0	0	0	0	0	0	0	0	0	0	0	0	0	0	0	0	0	0	0	262.244	0	0	0	0	0	0	192.635	0
43.35	0	0	0	0	0	0	0	0	0	0	0	0	0	0	0	0	0	0	0	0	0	0	0	0	0	0	0	0	0	0	0	0	0	0	0	0	0	0	0	0	0	0	0	0	0	0	0	0	0
44.2667	0	0	0	0	0	0	0	0	0	0	0	0	0	0	0	0	0	0	0	0	0	0	0	0	0	0	0	0	0	0	0	0	0	0	0	0	0	0	0	0	0	0	0	0	0	0	0	0	0
45.1833	0	0	0	0	0	0	0	0	0	0	0	0	0	0	0	0	0	0	0	0	0	0	0	0	0	0	0	0	0	0	0	0	0	0	0	0	0	0	0	0	0	0	0	0	0	0	206.29	198.538	189.538
46.1	0	0	0	0	0	0	0	0	0	0	0	0	0	0	0	0	0	0	0	0	0	0	0	0	0	0	0	0	0	0	0	0	0	0	0	0	0	0	0	0	0	0	0	0	0	0	0	0	0
47.0167	0	0	0	0	0	0	0	0	0	0	0	0	0	0	0	0	0	0	0	0	0	0	0	0	0	0	0	0	0	0	0	0	0	0	0	0	0	0	0	0	0	0	0	231.631	0	0	0	0	0
47.9333	0	0	0	0	0	0	0	0	0	0	0	0	0	0	0	0	0	0	0	0	0	0	0	0	0	0	0	0	0	0	0	0	0	0	0	0	0	0	0	273.402	0	0	0	0	0	0	0	392.506	0
48.85	0	0	0	0	0	0	0	0	0	0	0	0	0	0	0	0	0	0	0	0	0	0	0	0	0	0	0	0	0	0	0	0	0	0	0	0	0	0	0	0	0	0	0	0	0	0	202.892	0	0
49.7667	0	0	0	0	0	0	0	0	0	0	0	0	0	0	0	0	0	0	0	0	0	0	0	0	0	0	0	0	0	0	0	0	0	0	0	0	0	0	0	0	0	0	241.252	0	0	0	0	0	191.732
50.6833	0	0	0	0	0	0	0	0	0	0	0	0	0	0	0	0	0	0	0	0	0	0	0	0	0	0	0	0	0	0	0	0	0	0	0	0	0	0	0	0	0	0	0	0	0	0	206.288	0	187.35
51.6	0	0	0	0	0	0	0	0	0	0	0	0	0	0	0	0	0	0	0	0	0	0	0	0	0	0	0	0	0	0	0	0	0	0	0	0	0	0	0	0	0	0	0	0	0	0	200.964	0	0
52.5167	0	0	0	0	0	0	0	0	0	0	0	0	0	0	0	0	0	0	0	0	0	0	0	0	0	0	0	0	0	0	0	0	0	0	0	0	0	0	0	0	0	0	0	0	0	0	0	192.251	0
53.4333	0	0	0	0	0	0	0	0	0	0	0	0	0	0	0	0	0	0	0	0	0	0	0	0	0	0	0	0	0	0	0	0	0	0	0	0	0	0	0	0	0	0	0	0	0	0	0	0	0
54.35	0	0	0	0	0	0	0	0	0	0	0	0	0	0	0	0	0	0	0	0	0	0	0	0	0	0	0	0	0	0	0	0	0	0	0	0	0	0	0	0	0	0	0	0	222.759	0	0	0	0
55.2667	0	0	0	0	0	0	0	0	0	0	0	0	0	0	0	0	0	0	0	0	0	0	0	0	0	0	0	0	0	0	0	0	0	0	0	0	0	0	0	0	0	0	0	0	0	0	0	0	187.414
56.1833	0	0	0	0	0	0	0	0	0	0	0	0	0	0	0	0	0	0	0	0	0	0	0	0	0	0	0	0	0	0	0	0	0	0	0	0	0	0	0	0	0	0	0	0	1207.87	337.769	0	0	0
57.1	0	0	0	0	0	0	0	0	0	0	0	0	0	0	0	0	0	0	0	0	0	0	0	0	0	0	0	0	0	0	0	0	0	0	0	0	0	0	0	0	0	0	0	0	0	214.088	0	0	0
58.0167	0	0	0	0	0	0	0	0	0	0	0	0	0	0	0	0	0	0	0	0	0	0	0	0	0	0	0	0	0	0	0	0	0	0	0	0	0	0	0	0	0	0	0	0	0	0	0	0	0
58.9333	0	0	0	0	0	0	0	0	0	0	0	0	0	0	0	0	0	0	0	0	0	0	0	0	0	0	0	0	0	0	0	0	0	0	0	0	0	0	0	0	0	0	0	0	0	0	46.2837	150.119	0
59.85	0	0	0	0	0	0	0	0	0	0	0	0	0	0	0	0	0	0	0	0	0	0	0	0	0	0	0	0	0	0	0	0	0	0	0	0	0	0	0	0	0	0	0	0	0	0	0	0	0
60.7667	0	0	0	0	0	0	0	0	0	0	0	0	0	0	0	0	0	0	0	0	0	0	0	0	0	0	0	0	0	0	0	0	0	0	0	0	0	0	0	0	0	0	0	0	222.759	0	206.288	0	0
61.6833	0	0	0	0	0	0	0	0	0	0	0	0	0	0	0	0	0	0	0	0	0	0	0	0	0	0	0	0	0	0	0	0	0	0	0	0	0	0	0	0	0	0	0	0	0	0	0	0	0
62.6	0	0	0	0	0	0	0	0	0	0	0	0	0	0	0	0	0	0	0	0	0	0	0	0	0	0	0	0	0	0	0	0	0	0	0	0	0	0	0	0	0	0	0	0	0	0	0	196.674	0
63.5167	0	0	0	0	0	0	0	0	0	0	0	0	0	0	0	0	0	0	0	0	0	0	0	0	0	0	0	0	0	0	0	0	0	0	0	0	0	0	0	0	0	0	0	0	222.759	0	0	196.242	187.164
64.4333	0	0	0	0	0	0	0	0	0	0	0	0	0	0	0	0	0	0	0	0	0	0	0	0	0	0	0	0	0	0	0	0	0	0	0	0	0	0	0	0	262.237	0	0	0	222.757	0	0	0	0
65.35	0	0	0	0	0	0	0	0	0	0	0	0	0	0	0	0	0	0	0	0	0	0	0	0	0	0	0	0	0	0	0	0	0	0	0	0	0	0	0	0	0	0	0	0	0	0	0	0	0
66.2667	0	0	0	0	0	0	0	0	0	0	0	0	0	0	0	0	0	0	0	0	0	0	0	0	0	0	0	0	0	0	0	0	0	0	0	0	0	0	0	0	0	0	0	0	0	214.088	0	0	0
67.1833	0	0	0	0	0	0	0	0	0	0	0	0	0	0	0	12340.4	1780.82	0	0	0	0	0	0	0	0	0	0	0	0	0	0	0	0	0	0	0	0	0	0	273.402	0	0	0	0	0	0	0	0	0
68.1	0	0	0	0	0	0	0	0	0	0	0	0	0	0	0	0	0	0	0	0	0	0	0	0	0	0	0	0	0	0	0	0	0	0	0	0	0	0	0	0	0	0	0	0	0	0	0	0	191.365
69.0167	0	0	0	0	0	0	0	0	0	0	0	0	0	0	0	0	0	0	0	0	0	0	0	0	0	0	0	480.149	0	0	0	0	0	0	0	0	0	0	0	0	0	0	0	231.631	0	0	0	0	0
69.9333	0	0	0	0	0	0	0	0	0	0	0	0	0	0	0	0	0	0	0	0	0	0	0	0	0	0	0	0	0	0	0	0	0	0	0	0	0	0	0	0	0	0	0	0	0	0	0	0	0
70.85	0	0	0	0	0	0	0	0	0	0	0	0	0	0	0	0	0	0	0	0	0	0	0	0	0	0	0	0	0	0	0	0	0	0	0	0	311.764	0	0	0	0	0	241.252	0	0	0	0	0	0
71.7667	0	0	0	0	0	0	0	0	0	0	0	0	0	0	0	0	0	0	0	0	0	0	0	0	0	0	0	0	0	0	0	0	0	0	0	0	0	0	0	0	0	0	0	0	0	0	0	0	191.732
72.6833	0	0	0	0	0	0	0	0	0	0	0	0	0	0	0	0	0	0	0	0	0	0	0	0	0	0	0	0	0	0	0	0	0	0	0	0	0	0	0	0	0	251.195	0	0	0	0	0	0	0
73.6	0	0	0	0	0	0	0	0	0	0	0	0	0	0	0	0	0	0	0	0	0	0	0	0	0	0	0	0	0	0	0	0	0	0	0	0	0	0	0	0	0	0	0	0	445.518	214.088	0	0	0
74.5167	0	0	0	0	0	0	0	0	0	0	0	0	0	0	0	0	0	0	0	0	0	0	0	0	0	0	0	0	0	0	0	0	0	0	0	0	0	0	0	0	0	0	0	0	0	0	0	0	0
75.4333	0	0	0	0	0	0	0	0	0	0	0	0	0	0	0	0	0	0	0	0	0	0	0	0	0	0	0	0	0	0	0	0	0	0	0	0	0	0	0	0	0	0	0	231.633	0	0	0	194.719	189.183
76.35	0	0	0	0	0	0	0	0	0	0	0	0	0	0	0	0	0	0	0	0	0	0	0	0	0	0	0	0	0	0	0	0	0	0	0	0	0	0	0	0	0	0	0	0	0	214.091	0	0	0
77.2667	0	0	0	0	0	0	0	0	0	0	0	0	0	0	0	0	0	0	0	0	0	0	0	0	0	0	0	0	0	0	0	0	0	0	0	0	0	0	0	0	0	0	0	231.633	0	0	409.111	0	383.1
78.1833	0	0	0	0	0	0	0	0	0	0	0	0	0	0	0	0	0	0	0	0	0	0	0	0	0	0	0	0	0	0	0	0	0	0	0	0	0	0	0	0	0	0	0	0	0	0	0	0	0
79.1	0	0	0	0	0	0	0	0	0	0	0	0	0	0	0	0	0	0	0	0	0	0	0	0	0	0	0	0	0	0	0	0	0	0	0	0	0	0	0	0	0	0	0	0	222.761	0	204.564	0	0
80.0167	0	0	0	0	0	0	0	0	0	0	0	0	0	0	0	0	0	0	0	0	0	0	0	0	0	0	0	0	0	0	0	0	0	0	0	0	0	0	0	0	0	0	0	0	0	0	0	0	187.382
80.9333	0	0	0	0	0	0	0	0	0	0	0	0	0	0	0	0	0	0	0	0	0	0	0	0	0	0	0	0	0	0	0	0	0	0	0	0	0	0	0	0	0	0	0	0	0	0	0	0	0
81.85	0	0	0	0	0	0	0	0	0	0	0	0	0	0	0	0	0	0	0	0	0	0	0	0	0	0	0	0	0	0	0	0	0	0	0	0	1870.6	0	0	0	0	0	241.254	0	0	0	0	0	0
82.7667	0	0	0	0	0	0	0	0	0	0	0	0	0	0	0	0	0	0	0	0	0	0	0	0	0	0	0	0	0	0	0	0	0	0	0	0	0	0	0	0	0	0	0	0	0	0	0	0	0
83.6833	0	0	0	0	0	0	0	0	0	0	0	0	0	0	0	0	0	0	0	0	0	0	0	0	0	0	0	0	0	0	0	0	0	0	0	0	0	0	0	0	0	0	0	0	91.9705	125.7	0	0	0
84.6	0	0	0	0	0	0	0	0	0	0	0	0	0	0	0	0	0	0	0	0	0	0	0	0	0	0	0	0	0	0	0	0	0	0	0	0	0	0	0	0	0	0	0	231.635	0	0	0	0	0
85.5167	0	0	0	0	0	0	0	0	0	0	0	0	0	0	0	0	0	837.314	0	0	0	0	0	0	0	0	0	0	0	0	0	0	0	0	0	0	0	0	0	0	0	0	0	0	0	0	204.566	0	0
86.4333	0	0	0	0	0	0	0	0	0	0	0	0	0	0	0	0	0	0	0	0	0	0	0	0	0	0	0	0	0	0	0	393.571	0	0	0	0	0	0	0	0	0	0	0	0	0	0	0	0	0
87.35	0	0	0	0	0	0	0	0	0	0	0	0	0	0	0	0	0	0	0	0	0	0	0	0	0	0	0	0	0	0	0	0	0	0	0	0	0	0	0	0	0	0	0	0	0	0	0	0	0
88.2667	0	0	0	0	0	0	0	0	0	0	0	0	0	0	0	0	0	0	0	0	0	0	0	0	0	0	0	0	0	0	0	0	0	0	0	0	0	0	0	0	0	0	0	0	0	0	0	0	0
89.1833	0	0	0	0	0	0	0	0	0	0	0	0	0	1075.16	0	0	0	0	0	0	0	0	0	0	0	0	0	0	0	0	0	0	0	0	0	0	0	0	0	0	0	0	0	0	0	0	0	0	0
90.1	0	0	0	0	0	0	0	0	0	0	0	0	0	0	0	0	0	0	0	0	0	0	0	0	0	0	0	0	0	0	0	0	0	0	0	0	0	0	0	0	0	0	0	0	0	0	0	0	0
91.1833	0	0	0	0	0	0	0	0	0	0	0	0	0	0	0	0	0	0	0	0	704.666	0	0	0	0	0	0	0	0	0	0	0	0	0	0	0	0	0	0	0	0	0	0	0	0	0	0	0	0
92.1	0	0	0	0	0	0	0	0	0	0	0	0	0	0	0	0	0	0	0	0	0	0	0	0	0	0	0	0	0	0	0	0	0	0	0	0	0	0	0	0	0	0	0	0	0	0	0	0	0
93.0167	0	0	0	0	0	0	0	0	0	0	0	0	0	0	0	0	0	0	0	0	0	0	0	0	0	0	0	0	0	0	0	0	0	0	0	0	0	0	0	0	0	0	0	0	0	0	0	0	189.613
93.9333	0	0	0	0	0	0	0	0	0	0	0	0	0	0	0	0	0	0	0	0	0	0	0	0	0	0	0	0	0	0	0	0	0	0	0	0	0	0	0	0	0	0	0	0	0	214.093	0	0	0
94.85	0	0	0	0	0	0	0	0	0	0	0	0	0	0	0	0	0	0	0	0	0	0	0	0	0	0	0	0	0	0	0	0	0	0	0	0	0	0	0	0	0	0	0	0	0	0	0	0	379.968
95.7667	0	0	0	0	0	0	0	0	0	0	0	0	0	0	0	0	0	0	0	0	0	0	0	0	0	0	0	0	0	0	0	0	0	0	0	0	0	0	0	0	0	0	0	0	0	0	0	0	0
96.6833	0	0	0	0	0	0	0	0	0	0	0	0	1148.04	0	0	0	0	0	0	0	0	0	0	0	0	0	0	0	0	0	0	0	0	0	0	0	0	0	0	0	0	0	0	0	0	0	0	0	0
97.6	0	0	0	0	0	0	0	0	0	0	0	0	0	0	0	0	0	0	0	0	0	0	0	0	0	0	0	0	0	0	0	0	0	0	0	0	0	0	0	0	0	0	0	0	0	0	0	0	0
98.5167	0	0	0	0	0	0	0	0	0	0	0	0	0	0	0	0	0	0	0	0	0	0	0	0	0	0	0	0	0	0	0	0	0	0	0	0	0	0	0	0	0	0	0	0	0	0	206.293	0	0
99.4333	0	0	0	0	0	0	0	0	0	0	0	0	0	0	0	0	0	0	0	0	0	0	0	0	0	0	0	0	0	0	0	0	0	0	0	0	0	0	0	0	0	0	0	0	0	0	0	0	0
100.35	0	0	0	0	0	1123.11	6046.12	0	0	0	0	0	0	0	0	0	0	0	0	0	0	0	0	0	0	0	0	0	0	0	0	0	0	0	0	0	0	0	0	0	0	0	0	0	0	0	0	0	189.641
101.267	0	0	0	0	0	0	0	0	0	0	0	0	0	0	0	0	0	0	0	0	0	0	0	0	0	0	0	0	0	0	0	0	0	0	0	0	0	0	0	0	0	251.204	0	0	0	214.096	0	0	185.419
102.183	0	0	0	0	0	0	0	0	0	0	0	0	0	0	0	0	0	0	0	0	0	0	0	0	0	0	0	0	0	0	0	0	0	0	0	0	0	0	0	0	0	0	0	0	0	0	0	0	0
103.1	0	0	0	0	0	0	0	0	0	0	0	0	0	0	0	0	0	0	0	0	0	0	0	0	0	0	0	0	0	0	0	0	0	0	0	0	0	0	0	0	0	0	0	0	0	0	0	0	191.733
104.017	0	0	0	0	0	0	0	0	0	0	0	0	0	0	0	0	0	0	0	0	0	0	0	0	0	0	0	0	0	0	0	0	0	0	0	0	0	0	0	0	0	0	0	231.633	0	0	0	0	0
104.933	0	0	0	0	0	0	0	0	0	0	0	0	0	0	0	0	0	0	0	0	0	0	0	0	0	0	0	0	0	0	0	0	0	0	0	0	0	0	0	0	0	0	0	0	0	0	0	0	0
105.85	0	0	0	0	0	0	0	0	0	0	0	0	0	0	0	0	0	0	0	0	0	0	0	0	0	0	0	0	0	0	0	0	0	0	0	0	0	0	0	0	0	251.195	0	0	0	0	0	0	191.479
106.767	0	0	0	0	0	0	0	0	0	0	0	0	0	0	0	0	0	0	0	0	0	0	0	0	0	0	0	0	0	0	0	0	375.547	0	0	0	0	0	0	0	0	0	0	0	0	0	825.153	0	0
107.683	0	0	0	0	0	0	0	0	0	0	0	0	0	0	0	0	0	0	0	0	0	0	0	0	0	0	0	0	0	0	0	0	0	0	0	0	0	0	0	0	0	251.195	0	0	0	0	0	0	0
108.6	0	0	0	0	0	0	0	0	0	0	0	0	0	0	0	0	0	0	0	0	0	0	0	0	0	0	0	0	0	0	0	0	0	0	0	0	0	0	0	0	0	0	0	0	0	0	0	0	0
109.517	0	0	0	0	0	0	0	0	0	0	0	0	0	0	0	0	0	0	0	0	0	0	0	0	0	0	0	0	0	0	0	0	0	0	0	0	0	0	0	0	0	0	0	0	0	0	0	0	0
110.433	0	0	0	0	0	0	0	0	0	0	0	0	0	0	0	0	0	0	0	0	0	0	0	0	0	533.77	0	0	0	0	0	0	0	0	0	0	0	0	0	273.402	0	0	0	0	0	0	0	0	0
111.35	0	0	0	0	0	0	0	0	0	0	0	0	0	0	0	0	0	0	0	0	0	0	0	0	0	0	0	0	0	0	0	0	0	0	0	0	0	0	0	0	0	0	0	0	0	0	0	0	191.657
112.267	0	0	0	0	0	0	0	0	0	0	0	0	0	0	0	0	0	0	0	0	0	0	0	0	0	0	0	0	0	0	0	0	0	0	0	0	0	0	0	0	0	251.198	0	0	0	0	0	0	0
113.183	0	0	0	0	0	0	0	0	0	0	0	0	0	0	0	0	0	0	0	0	0	0	0	0	0	0	0	0	0	0	0	0	0	0	0	0	0	0	0	273.399	0	0	0	0	0	0	0	0	191.729
114.1	0	0	0	0	0	0	0	0	0	0	0	0	0	0	0	0	0	0	0	0	0	0	0	0	0	0	0	0	0	0	0	0	0	0	0	0	0	0	138.259	140.985	0	0	0	0	0	0	0	0	0
115.017	0	0	0	0	0	0	0	0	0	0	0	0	0	0	0	0	0	0	0	0	0	0	0	0	0	0	0	0	0	0	0	0	0	0	0	0	0	0	0	0	0	0	0	0	0	0	0	0	0
115.933	0	0	0	0	0	0	0	0	0	0	0	0	0	0	0	0	0	0	0	0	0	0	0	0	0	0	0	0	0	0	0	0	0	0	0	0	0	0	0	0	0	0	0	231.629	222.757	0	0	0	0
116.85	0	0	0	0	0	0	0	0	0	0	0	0	0	0	0	0	0	0	0	0	0	0	0	0	0	0	0	480.144	0	0	0	0	0	0	0	0	0	0	0	0	0	0	0	0	0	0	0	0	191.546
117.767	0	0	0	0	0	0	0	0	0	0	0	0	0	0	0	0	0	0	0	0	0	0	0	0	0	0	0	0	0	0	0	0	0	0	0	0	1484.93	9911.4	0	0	0	0	0	0	0	0	0	0	0
118.683	0	0	0	0	0	0	0	0	0	0	0	0	0	0	2013.74	0	0	0	0	0	0	0	0	0	0	0	0	0	0	0	0	0	0	0	0	0	0	0	0	0	0	0	0	0	0	0	0	0	0
119.6	0	0	0	0	0	0	0	0	0	0	0	0	0	0	0	0	0	0	0	0	0	0	0	0	0	0	0	0	0	0	0	0	0	0	0	0	0	0	0	0	0	0	0	0	0	0	0	0	0
120.517	0	0	0	0	0	0	0	0	0	0	0	0	0	0	0	0	0	0	0	0	0	0	0	0	0	1067.53	0	0	0	0	0	0	0	0	0	0	0	0	144.97	134.55	0	0	0	0	0	0	204.513	0	0
121.433	0	0	0	0	0	0	0	0	1511.64	0	0	0	0	0	0	0	0	0	0	0	0	0	0	0	0	0	0	0	0	0	0	0	0	0	0	0	0	0	0	0	262.24	0	0	0	0	0	206.288	0	0
122.35	0	0	0	0	0	0	0	0	0	0	0	0	0	0	0	0	0	0	0	0	0	0	0	0	0	0	0	0	0	0	0	0	0	0	0	0	0	0	0	0	0	0	0	0	0	0	0	0	171.235
123.267	0	0	0	0	0	0	0	0	0	0	0	0	0	0	0	0	0	0	0	0	0	0	0	0	0	0	0	0	0	0	0	0	0	0	0	0	0	0	0	0	0	0	0	231.636	0	0	206.294	0	0
124.183	0	0	0	0	0	0	0	0	0	0	0	0	0	0	0	0	0	0	0	0	0	0	0	0	0	0	0	0	0	0	0	0	0	0	0	0	0	298.215	0	0	0	0	0	0	0	0	0	0	0
125.1	0	0	0	2288.37	0	0	0	0	0	0	0	0	0	0	0	0	0	0	0	0	0	0	0	0	0	0	0	0	0	0	0	0	0	0	0	0	0	0	0	0	0	0	0	0	0	0	0	0	0
126.017	0	0	0	0	0	0	0	0	0	0	0	0	0	0	0	0	0	0	0	0	0	0	0	0	0	0	0	0	0	0	0	0	0	0	0	0	0	0	0	0	0	0	0	0	0	0	0	0	0
126.933	0	0	0	0	0	0	1770.3	0	0	0	0	0	0	0	0	0	0	0	0	0	0	0	0	0	0	0	0	0	0	0	0	0	0	0	0	0	0	0	0	0	0	0	0	0	0	0	0	0	0
127.85	0	0	7531.94	2288.37	0	0	3540.6	1633.47	0	0	0	0	0	0	0	0	0	0	0	0	0	0	0	0	0	0	0	0	0	0	0	0	0	0	0	0	0	0	0	0	0	0	0	0	0	0	0	0	0
128.767	0	0	0	4576.74	4193.15	1917.64	1770.3	1633.47	1511.68	4223.39	0	0	1148.04	0	0	0	0	837.318	0	0	0	0	0	0	0	0	0	0	0	0	0	0	0	0	0	0	0	0	0	0	0	0	0	0	0	0	201.012	0	0
129.683	6099.11	2772.02	5021.34	9153.56	2096.59	1917.66	0	4900.47	4535.07	2815.62	0	0	1148.05	0	1006.89	948.966	890.44	0	0	0	0	0	0	0	0	0	0	0	0	0	0	0	0	0	0	0	0	0	0	0	0	0	0	0	0	0	0	0	0
130.6	0	5544.05	2510.67	6865.17	6289.79	7670.62	7081.27	6533.95	7558.45	4223.43	0	4895.14	3444.16	2150.34	4027.55	2668.21	1058.1	837.325	0	0	0	0	0	0	0	0	0	0	0	0	0	0	0	0	0	0	0	0	0	0	0	0	0	0	0	0	0	0	191.555
131.517	6099.11	0	2510.67	1170.13	7314.32	5752.97	8851.59	6533.95	7558.45	5631.24	3925.53	3671.36	5740.27	1075.17	2013.77	2846.9	4452.2	5861.28	3160.05	1490.79	1409.35	663.813	628.532	0	0	0	0	0	0	0	0	0	0	0	0	0	0	0	0	0	0	0	0	0	0	0	0	0	0
132.433	12198.2	5544.05	15064	14900.5	9410.92	5752.97	12392.2	11434.4	13605.2	11262.5	15866.9	10219.2	5193.29	5375.86	9061.99	7591.72	4452.2	3349.3	2370.04	20.3921	1390.07	0	0	0	563.804	0	0	0	0	0	0	0	0	0	0	0	0	0	0	0	0	0	0	0	0	0	0	0	0
133.35	3049.56	11088.1	10042.7	9153.56	6289.79	13423.6	10621.9	14701.4	7558.45	15485.9	9159.56	15909.2	10332.5	6451.03	4027.55	6642.76	8904.39	4186.63	1580.03	5238.15	3504.1	3319.07	1257.06	2969.11	1127.61	533.788	1518.86	0	0	0	0	0	0	0	0	0	0	0	0	0	0	0	0	0	0	214.096	0	0	0
134.267	12198.2	5544.05	7532.01	2288.39	8386.38	11505.9	11797.9	11982.8	9070.14	14078.1	19792.4	19311.1	19419.1	12019.9	11075.8	10438.6	14360.6	14965.1	8690.15	5983.55	8655.54	3113.05	3771.19	593.823	1127.61	0	0	0	457.755	0	0	0	0	0	0	0	0	0	0	0	0	0	0	0	0	0	0	0	0
135.183	6099.11	11088.1	2510.67	5746.91	9410.92	13423.6	11797.9	16883.3	6046.76	20792.3	20094.4	19426.4	18162.8	15245.4	18124	19928.3	19703.2	8631.23	12087.2	10632.6	8456.11	2767.26	6179.26	2969.11	563.804	0	1012.57	0	0	0	0	0	0	0	0	0	0	0	0	0	0	0	0	0	0	0	206.296	0	0
136.1	13160.2	7441.68	5021.34	2288.39	6289.79	17805.5	9522.98	16945.7	26255.6	19136.9	13249.9	15114.4	25652.2	29392.4	18456.7	20235.1	21651.8	16639.7	13430.2	11180.9	7046.76	7965.77	3142.66	4218.47	3888.04	1067.58	0	0	457.755	0	0	0	0	0	0	0	0	0	0	0	0	0	0	0	0	0	0	0	0
137.017	7061.04	9433.52	1000.98	10055.4	9410.92	13423.6	10621.9	11434.4	9070.14	19709.3	13249.9	28576	13023.6	19715.9	19978.7	14234.5	21484.1	22028.4	31002.3	21876.6	12664.9	15379.7	13093.1	13719.6	10653.7	7250.49	7805.38	3361.16	1831.02	2172.56	413.37	0	375.56	0	1023.77	326.104	0	0	0	0	0	0	0	0	0	0	0	0	0
137.933	3049.56	5544.05	12553.3	8035.3	21782.2	21284.7	18284.9	15798.1	21163.7	30971.8	22244.6	14044.7	17821.9	17372.5	21477.4	24209.6	27603.6	20460.6	23937.4	24070	16188.3	11784.8	14611.4	8907.34	7893.25	5871.67	1012.57	960.331	100.249	339.352	0	0	0	0	0	0	0	0	0	0	0	0	0	0	0	0	0	0	0
138.85	0	2772.02	17574.7	11441.9	2096.59	6299.59	26050.1	9863.35	22617.6	4223.43	11776.6	14685.4	18368.9	20428.3	21144.6	26571	24269	29457.6	23356.3	21636.8	17816.3	22363.7	17598.9	15501.1	9722.7	8888.25	4050.29	3361.16	2288.77	869.024	413.37	787.153	0	0	0	0	0	0	0	0	0	0	0	0	0	0	0	0	0
139.767	15247.9	5544.1	2510.69	9153.64	10483.1	10125.3	11896.6	8167.52	14211.5	12105.9	18476.3	20657.7	28488.3	27242.1	19985.5	29233.1	24430.5	20252.9	17188.2	18497	18748.5	17903.9	22065.2	10934.5	13669.4	10267.1	1227.84	2400.85	1927.36	777.604	0	0	375.564	357.89	0	0	0	0	0	0	0	0	0	0	0	0	0	0	0
140.683	3049.56	8316.07	2805.02	15750.4	18661.1	5119.05	12559	20212.7	22617.6	18301.5	26335	20592.6	37527.8	29755.2	26352.8	24801.2	27048.5	33857.8	31419.9	18480.6	25319.8	22339.5	23955.6	25119.9	15615.9	10614.7	6286.52	7202.48	3662.04	2783.98	1898.54	787.153	375.56	0	0	0	0	0	0	0	0	0	0	0	0	0	0	0	0
141.6	12198.3	11088.2	5021.39	6865.23	2096.61	7670.69	7081.34	16335	24187.3	20451.3	24172.4	24475.9	34228.6	28317.3	40608.5	31067.3	24844.4	25258.1	28215.2	26834.5	24172.6	25407	21865.5	23056.7	17562	12936.1	13885.1	9603.4	2746.55	4083.78	2728.9	787.161	751.128	715.778	1365.04	326.108	0	0	0	0	0	251.206	0	0	84.6004	132.791	0	0	191.739
142.517	3049.58	19404.4	10042.8	11442.1	6071.4	14160.5	6585.64	16335	9070.23	16560.9	27788.5	29298.4	35231.6	17765.3	26026.8	33029	25428.4	38214.5	33327.2	25250.2	29554.5	26271.8	19122.2	22622.4	14617.3	20579.3	21275.1	10277.4	3662.07	7386.77	6200.6	2755.06	1126.69	357.89	0	0	311.778	0	0	0	0	0	0	0	0	0	0	0	0
143.433	9148.75	11088.2	12553.5	9153.64	6289.85	9588.37	17703.3	9854.6	24137.7	20118.3	17939.3	26923.5	34228.6	19553	22115	32114.6	29773.2	34846.4	37819.4	27096.3	28771.2	35345.1	29973.6	23367.6	16998.2	15378.1	20779.7	14792.8	12913.6	9033.41	6261.64	3090.53	1126.69	715.778	388.432	933.245	0	0	0	0	0	0	0	0	0	0	0	0	0
144.35	3999.12	6661	13554	14631.9	19903.9	23549	13667	14701.5	22376.3	26694.4	22868.3	29004.8	25112.3	27242.1	22484.3	29354.6	36461.2	32353.1	37062.7	35142.9	36601.4	41539.6	44163.9	38270.2	35741.8	20761.2	27856.9	25162.7	12359.5	9644.25	12381.5	7026.34	5214.51	2546.56	1706.3	1304.43	1558.89	0	285.469	0	0	0	0	0	0	0	0	0	0
145.267	6099.17	11088.2	10042.8	13730.5	10264.6	7870.5	15933	19602	21770.1	27591.9	34021.5	20804.5	19303.8	19553	37740.3	27063.1	30597.3	42281.4	38824	49211.4	42907	39047	41653.2	36280.5	27021.1	24849.7	25729.5	18547	18590	12934.3	9580.08	7645.77	5965.64	3262.34	2730.08	652.215	623.555	119.888	170.708	0	0	0	0	0	222.769	0	0	0	0
146.183	0	2772.05	12553.5	4576.82	10483.1	13423.7	19473.7	9801.02	19652.2	15486	19627.8	29946.7	40790.4	41932.1	37218.4	29082.5	28841.8	41029.4	38281.9	25018	41775.6	33474.6	33482.2	29805.3	30901.3	23793.8	20871	15462.4	16214.2	13025.8	11409.7	8450.97	4705.06	2505.23	2730.08	731.243	236.223	298.22	0	0	262.251	0	0	0	0	0	0	0	0
147.1	6099.11	15852	10749.3	18307.1	16772.8	9588.28	19473.5	19726.7	11978	23283	32172.9	25487.7	22809.1	35107.9	30713.1	32108.1	32450.6	36048.4	40211.8	34920	29509.3	37719.2	43429	35248.6	30721.5	23648.2	21166.1	22669.6	19517.9	17964	10988.4	4786.79	6400.31	5802.43	2047.54	1956.63	1870.65	1192.87	0	0	0	0	0	0	0	0	0	0	0
148.017	12198.2	0	2510.67	9153.56	31448.9	3835.31	14162.5	17968.4	17243.3	18162.4	17916.4	30594.6	34441.6	29369.2	31879	40827.5	36735.2	32806.9	32209.9	42374	37260.7	31357	39835.2	37803.2	31481.9	31868.8	26258	17969.8	16204.9	14936.9	16679.8	14690.1	12840.6	7272.1	3412.57	3261.05	1247.1	894.652	570.933	0	0	0	241.261	0	0	0	0	194.669	0
148.933	3049.56	16632.1	10042.7	11441.9	10483	11505.9	19473.5	16397.3	18082.5	16568.9	18621.1	20804.3	26405.2	21503.4	28684.6	35239.8	33281.6	27524	46503.7	42745.7	26890	44151.3	35068.2	31741.6	44225.4	37084.5	30730.4	34304.4	21488.9	20599	13713.7	17280.8	10251.7	7591.86	5118.85	2772.88	2131.5	1389.78	703.856	419.511	0	0	241.261	0	0	0	0	0	0
149.85	3049.53	8315.99	20085.2	6865.1	23062.3	21094	14162.4	21306.4	23232.3	27258.9	23847.3	24475.5	28502.3	29392.3	34556.8	29906.2	45651.5	40336.7	36780.5	38838	39611.9	42665.7	37698	52643.8	37688.1	41161.1	34972.4	33032.5	27544.4	27382.6	20397	20136.1	16204.8	16550.3	13258.6	5713.77	4825.78	2683.93	1141.85	1093.63	262.246	0	241.258	0	0	0	0	0	0
150.767	6367.64	5543.99	15063.9	19487.7	23879	11687	19473.3	16334.7	17251.6	19903.2	24314.2	38956.7	28542.3	21689.4	23656.7	35418.3	37559.7	27906.4	40617.9	39003.6	42198.6	40374.4	44496	37731.9	34529.8	40692.7	42359.7	34486	30944.6	28488.4	30486.7	21361.8	17849.6	10448.4	8872.59	3998.24	2412.89	1491.07	1998.24	820.224	524.492	0	0	0	222.765	0	0	0	0
151.683	3049.53	5543.99	10348.1	11163.3	8386.3	17258.7	8851.5	18039.5	22609.2	14078	18318.9	26289.8	21060	17388.8	33725.4	28947.8	40959.8	43540.5	36340.3	29122	44569.1	31380.9	41559.1	42331	31210.1	36204.3	31428.4	36393.6	31206.4	25932.9	18056	18955.4	15417	13364.2	8875.67	4684.43	3375.72	1685.22	1712.78	820.224	524.492	132.528	113.976	0	0	0	202.743	0	0
152.6	9148.58	2772	5326.85	13451.7	14676	1917.64	12392.1	16334.7	14228.2	23352.2	22244.4	31818.1	29650.3	31719.4	31380.6	27049.9	29623.8	40336.7	37751.3	34888.5	50231	36420.6	36068.8	43869.4	42233.7	40353.9	40149.6	32526.3	36329.6	33478.9	26114.6	22600.4	23956.7	15816.7	9949.75	5903.82	7307.06	1879.36	3996.49	1093.63	524.492	502.402	0	0	0	0	0	0	0
153.517	9148.49	0	10042.5	16018.4	6289.67	17824.6	27802	16334.6	16628.3	16893.4	19807.7	9593.78	31022.7	32254.5	19639.1	34631.7	28619.5	33290	39579.1	30592.1	34711.6	14403	16885	32882.4	38050.5	33558.4	28702.6	22495	23496.1	20269.8	17310.4	25115	22536.7	18755.3	13399.9	10687.2	5527.69	2385.69	1427.3	2734.05	1311.22	0	124.307	575.553	0	0	0	198.539	0
154.433	6098.99	13859.9	20085	11441.7	10482.8	21093.8	17702.8	26375.8	22452.4	5631.13	19627.3	21402	23547.6	32622	30370.5	32402.3	31089.4	34693.1	44438	31182	38451	40856	38129.2	39414.3	47482.7	44910.8	47942.2	41186.9	32683.6	39822.4	31199.5	25946.1	29404.8	18689.5	16477.4	11481.5	10431.8	7881.7	6728.33	6288.33	1835.7	502.398	241.256	0	0	0	0	0	0
155.35	15247.5	13103.4	8533.81	13441.3	6289.67	7450.81	14983.9	23930.9	13605	33169.7	17583.8	23849.6	24695.6	18461.3	36580.3	31788.1	30400.4	27428.9	31087.2	40189.6	49436.7	40408.3	47386.9	42021.4	49822.5	40710.2	42259.9	41599.3	34847.9	38318.1	29999.9	25788.8	27527.1	22284.8	19248.2	15252.6	11674.7	8860.89	4721.16	2742.62	2501.44	115.902	723.768	463.268	0	214.092	0	198.539	0
[truncated: 16 more columns]

## Sheet: d
Time (min)	HNO3 conc. (cm^-3)		Time (min)	H2SO4 conc. (cm^-3)
-16	1.01324e+08		-15.7833	64000
-14	1.0677e+08		-13.7833	76500
-12	9.99787e+07		-11.7833	101500
-10	1.0677e+08		-9.78333	102000
-8	1.1068e+08		-7.78333	114000
-6	1.1068e+08		-5.78333	121000
-4	1.11548e+08		-3.78333	132500
-2	1.14195e+08		-1.78333	191000
0	1.17148e+08		0.216667	191000
2	1.17148e+08		2.21667	280000
4	1.18095e+08		4.21667	380000
6	1.18095e+08		6.21667	570000
8	1.18095e+08		8.21667	1135000
10	1.1965e+08		10.2167	1725000
12	1.1724e+08		12.2167	1990000
14	1.1551e+08		14.2167	2120000
16	1.1551e+08		16.2167	2120000
18	1.13412e+08		18.2167	2170000
20	1.11604e+08		20.2167	2170000
22	1.11604e+08		22.2167	2170000
24	1.11083e+08		24.2167	2215000
26	1.01615e+08		26.2167	2230000
28	1.01615e+08		28.2167	2230000
30	8.76476e+07		30.2167	2235000
32	8.76476e+07		32.2167	2235000
34	8.24756e+07		34.2167	2230000
36	8.07496e+07		36.2167	2235000
38	7.95719e+07		38.2167	2235000
40	7.8014e+07		40.2167	2235000
42	7.5129e+07		42.2167	2230000
44	6.5167e+07		44.2167	2230000
46	5.59793e+07		46.2167	2235000
48	5.24585e+07		48.2167	2250000
50	5.06852e+07		50.2167	2250000
52	5.06852e+07		52.2167	2230000
54	4.91772e+07		54.2167	2230000
56	5.06852e+07		56.2167	2250000
58	5.06852e+07		58.2167	2250000
60	4.91772e+07		60.2167	2250000
62	4.74465e+07		62.2167	2250000
64	4.74465e+07		64.2167	2250000
66	4.74465e+07		66.2167	2305000
68	4.39519e+07		68.2167	2345000
70	4.39519e+07		70.2167	2345000
72	4.16067e+07		72.2167	2345000
74	4.16067e+07		74.2167	2355000
76	4.16067e+07		76.2167	2355000
78	4.00609e+07		78.2167	2345000
80	3.69685e+07		80.2167	2345000
82	3.32896e+07		82.2167	2355000
84	3.32896e+07		84.2167	2370000
86	3.28254e+07		86.2167	2390000
88	3.03055e+07		88.2167	2390000
90	2.85335e+07		90.2167	2410000
92	2.85335e+07		92.2167	2410000
94	2.75804e+07		94.2167	2410000
96	2.38386e+07		96.2167	2410000
98	2.38386e+07		98.2167	2415000
100	2.38386e+07		100.217	2425000
102	2.38386e+07		102.217	2450000
104	2.38386e+07		104.217	2445000
106	2.38386e+07		106.217	2415000
108	2.38386e+07		108.217	2415000
110	2.38386e+07		110.217	2415000
112	2.84358e+07		112.217	2415000
114	3.83326e+07		114.217	2405000
116	5.61816e+07		116.217	2405000
118	1.77512e+08		118.217	2405000
120	3.88758e+08		120.217	2405000
122	6.57296e+08		122.217	2385000
124	9.42633e+08		124.217	2305000
126	1.19235e+09		126.217	2175000
128	1.4256e+09		128.217	2080000
130	1.58001e+09		130.217	2045000
132	1.63657e+09		132.217	2045000
134	1.6526e+09		134.217	1995000
136	1.67203e+09		136.217	1905000
138	1.69182e+09		138.217	1850000
140	1.72272e+09		140.217	1800000
142	1.74854e+09		142.217	1760000
144	1.77188e+09		144.217	1700000
146	1.7966e+09		146.217	1595000
148	1.81435e+09		148.217	1475000
150	1.85282e+09		150.217	1350000
152	1.88557e+09		152.217	1350000
154	1.88835e+09		154.217	1290000
156	1.9086e+09		156.217	1290000
