# Supplementary material for: Synergistic HNO3–H2SO4–NH3 upper tropospheric particle formation
Source: Nature. 2022 May 18;605(7910):483–9. doi: 10.1038/s41586-022-04605-4 (PMC9117139; doi:10.1038/s41586-022-04605-4)
Supplement: Supplementary file 4 — Source Data Fig. 3 [file 41586_2022_4605_MOESM4_ESM.xlsx]

## Sheet: a
m/z_H2SO4 (Th)	MD_H2SO4 (Th)	logSignal_H2SO4 (cps)		m/z_H2SO4-NH3 (Th)	MD_H2SO4-NH3 (Th)	logSignal_H2SO4-NH3 (cps)
95.9523	-0.047722	4.18174		325.916	-0.083674	2.67285
96.9601	-0.039897	4.0208		407.889	-0.111209	2.49124
111.947	-0.052807	3.95903		423.884	-0.116295	2.54841
112.955	-0.044982	4.12576		440.91	-0.089745	2.30438
194.927	-0.072517	3.44396		504.848	-0.151655	2.11124
209.915	-0.085428	2.54673		505.856	-0.14383	1.49596
210.922	-0.077603	3.64904		521.875	-0.125106	1.813
292.895	-0.105138	2.81072		522.883	-0.117281	1.8852
308.89	-0.110223	2.96671		538.901	-0.098556	2.0974
389.854	-0.145583	2.02027		539.909	-0.090731	2.05097
390.862	-0.137758	1.5517		556.936	-0.064182	1.66539
				602.816	-0.184275	1.25833
				603.824	-0.17645	0.527764
				619.842	-0.157726	1.5266
				620.85	-0.149901	1.11013
				636.869	-0.131177	2.11741
				637.877	-0.123352	1.53311
				653.895	-0.104628	2.21739
				654.903	-0.096803	1.73686
				671.93	-0.070254	1.60328
				734.836	-0.163797	1.07902
				735.844	-0.155972	0.721164
				751.863	-0.137248	1.64048
				752.871	-0.129423	1.15121
				768.889	-0.110699	1.962
				769.897	-0.102874	1.34368
				786.924	-0.076325	1.47425
				847.814	-0.185519	0.904725
				848.822	-0.177694	0.72452
				849.83	-0.169869	0.792144
				850.838	-0.162044	0.458222
				865.849	-0.151145	1.02025
				866.857	-0.14332	1.11252
				867.865	-0.135495	0.782979
				883.883	-0.116771	1.71946
				884.891	-0.108946	0.842425
				901.918	-0.082396	1.1962
				963.816	-0.183765	0.776654
				965.832	-0.168115	0.283401
				980.843	-0.157216	0.84332
				981.851	-0.149391	0.638201
				982.858	-0.141566	0.621163
				998.877	-0.122842	1.29683
				999.885	-0.115017	0.463677
				1000.89	-0.107192	0.988575
				1016.91	-0.088468	0.983224

## Sheet: b
m/z_H2SO4 (Th)	MD_H2SO4 (Th)	logSignal_H2SO4 (cps)		m/z_H2SO4-NH3 (Th)	MD_H2SO4-NH3 (Th)	logSignal_H2SO4-NH3 (cps)		m/z_HNO3 (Th)	MD_HNO3 (Th)	logSignal_HNO3 (cps)		m/z_HNO3-H2SO4-NH3 (Th)	MD_HNO3-H2SO4-NH3 (Th)	logSignal_HNO3-H2SO4-NH3 (cps)
95.9523	-0.047722	3.22268		407.889	-0.111209	2.90707		124.984	-0.015991	3.8984		157.94	-0.059904	3.61001
96.9601	-0.039897	4.61728		505.856	-0.14383	3.67237		187.98	-0.020348	2.48901		159.956	-0.044254	3.87341
111.947	-0.052807	4.33706		603.824	-0.17645	2.62005						255.907	-0.092525	3.68715
194.927	-0.072517	4.16472		620.85	-0.149901	3.09535						353.875	-0.125145	3.60122
209.915	-0.085428	3.46699		701.791	-0.209071	2.02145						451.842	-0.157765	2.44944
292.895	-0.105138	4.39346		718.817	-0.182521	2.56166						468.869	-0.131216	3.06218
390.862	-0.137758	3.96318		735.844	-0.155972	2.53519						547.794	-0.206036	2.31464
488.83	-0.170379	2.81213		737.86	-0.140322	0.31067						548.802	-0.198211	2.55751
586.797	-0.202999	2.18769		796.735	-0.265166	1.83132						549.81	-0.190386	0.841773
684.764	-0.23562	1.81459		799.758	-0.241691	1.67662						566.836	-0.163837	2.59021
778.7	-0.29954	1.95791		816.785	-0.215142	1.81485						645.761	-0.238656	2.39573
782.732	-0.26824	1.726		833.811	-0.188593	2.18782						647.777	-0.223006	1.53313
875.66	-0.339986	1.85482		850.838	-0.162044	1.94056						663.772	-0.228092	2.60293
876.668	-0.332161	1.96406		914.752	-0.247762	1.48221						664.804	-0.196457	1.569
880.699	-0.300861	1.48931		931.779	-0.221213	1.69474						681.83	-0.169908	2.31172
				948.805	-0.194664	1.94508						742.721	-0.279102	2.16973
				965.832	-0.168115	1.58618						743.729	-0.271277	1.85687
												744.737	-0.263452	1.5561
												759.747	-0.252553	1.45727
												760.755	-0.244728	2.38715
												761.763	-0.236903	1.95301
												821.67	-0.330112	1.96511
												857.715	-0.285173	1.68903
												858.723	-0.277348	1.76938
												859.73	-0.269523	1.34852
												860.738	-0.261698	1.53022
