# Supplementary material for: Synergistic HNO3–H2SO4–NH3 upper tropospheric particle formation
Source: Nature. 2022 May 18;605(7910):483–9. doi: 10.1038/s41586-022-04605-4 (PMC9117139; doi:10.1038/s41586-022-04605-4)
Supplement: Supplementary file 5 — Source Data Fig. 4 [file 41586_2022_4605_MOESM5_ESM.xlsx]

## Sheet: IceNucleation
S_ice_(dust)	n_s_(dust) (m^-2)	n_s_(dust)_err (m^-2)		S_ice_(sulfate/nitrate=0.017)	n_s_(sulfate/nitrate=0.017) (m^-2)	n_s_(sulfate/nitrate=0.017)_err (m^-2)		S_ice_(sulfate/nitrate=0.005)	n_s_(sulfate/nitrate=0.005) (m^-2)	n_s_(sulfate/nitrate=0.005)_err (m^-2)		S_ice_(sulfate/nitrate=0.0016)	n_s_(sulfate/nitrate=0.0016) (m^-2)	n_s_(sulfate/nitrate=0.0016)_err (m^-2)		S_ice_(sulfate/nitrate=0.0001)	n_s_(sulfate/nitrate=0.0001) (m^-2)	n_s_(sulfate/nitrate=0.0001)_err (m^-2)		S_ice_(sulfate/nitrate=0)	n_s_(sulfate/nitrate=0) (m^-2)	n_s_(sulfate/nitrate=0)_err (m^-2)
1.25402	28042700000	10936700000		1.21	568586000	227435000		1.25	548461000	219384000		1.32	416318000	166527000		1.54	533951000	213580000		1.6	423475000	169390000
1.31457	85596000000	33382400000		1.22	1301970000	520789000		1.26	549894000	219957000		1.32	309366000	123746000		1.56	916768000	366707000		1.61	2389210000	955684000
1.35445	127288000000	49642300000		1.22	2184970000	873987000		1.26	456430000	182572000		1.33	245827000	98330800		1.57	1147650000	459062000		1.63	53744000000	21497600000
1.38963	399820000000	155930000000		1.23	2915460000	1166180000		1.27	548104000	219241000		1.34	286301000	114520000		1.58	1386430000	554574000		1.64	259578000000	103831000000
1.40563	652550000000	254494000000		1.24	3823280000	1529310000		1.27	914861000	365944000		1.34	354434000	141774000		1.59	1550070000	620030000		1.65	774366000000	309746000000
				1.24	4812100000	1924840000		1.28	1002110000	400845000		1.35	531037000	212415000		1.61	2419130000	967650000		1.67	1721970000000	688790000000
				1.25	6084820000	2433930000		1.29	1390360000	556146000		1.35	825604000	330242000		1.62	57359100000	22943600000		1.68	2988470000000	1195390000000
				1.25	7522330000	3008930000		1.29	1962280000	784913000		1.36	974477000	389791000		1.63	284104000000	113642000000		1.7	4353150000000	1741260000000
				1.26	9239210000	3695680000		1.3	3074160000	1229670000		1.37	1109950000	443981000		1.65	913048000000	365219000000
				1.27	12873200000	5149260000		1.3	3319380000	1327750000		1.38	990221000	396088000		1.66	2001200000000	800479000000
				1.27	17532700000	7013100000		1.31	3539410000	1415760000		1.38	1168390000	467358000		1.68	3513460000000	1405380000000
				1.28	21002500000	8401000000		1.31	3654340000	1461740000		1.39	1446230000	578492000		1.69	5181800000000	2072720000000
				1.29	24219300000	9687720000		1.32	4720240000	1888100000		1.4	1469430000	587771000		1.71	6741570000000	2696630000000
				1.29	26294900000	10518000000		1.32	5486610000	2194650000		1.41	1460950000	584378000
				1.3	30837400000	12334900000		1.33	6218700000	2487480000		1.42	1612110000	644845000
				1.3	34229300000	13691700000		1.33	7266850000	2906740000		1.43	1899440000	759776000
				1.31	39461400000	15784500000		1.34	8101260000	3240500000		1.43	2193400000	877358000
				1.31	43324300000	17329700000		1.35	9499260000	3799710000		1.44	2496610000	998643000
				1.32	46550900000	18620400000		1.35	10521700000	4208690000		1.45	3052160000	1220870000
				1.32	48169000000	19267600000		1.36	12461900000	4984750000		1.46	4276360000	1710540000
				1.33	52938700000	21175500000		1.37	14235800000	5694300000		1.47	4730890000	1892350000
				1.33	61180200000	24472100000		1.37	16749000000	6699600000		1.49	5440570000	2176230000
				1.34	72496500000	28998600000		1.38	20884000000	8353610000		1.5	5502900000	2201160000
				1.34	81079600000	32431900000		1.39	24859900000	9943960000		1.51	5775700000	2310280000
				1.35	86485200000	34594100000		1.4	29379300000	11751700000		1.52	6635800000	2654320000
				1.36	90323400000	36129400000		1.4	34306300000	13722500000		1.53	7338220000	2935290000
				1.36	101135000000	40453800000		1.41	39592800000	15837100000		1.54	8828290000	3531320000
				1.37	111317000000	44526900000		1.42	44777300000	17910900000		1.56	10012300000	4004940000
				1.38	126916000000	50766400000		1.43	49749000000	19899600000		1.57	11428800000	4571510000
				1.39	141087000000	56434700000		1.44	56401300000	22560500000		1.58	12790400000	5116160000
				1.39	157407000000	62962600000		1.45	63340000000	25336000000		1.59	13283000000	5313190000
				1.4	168640000000	67456000000		1.46	72359900000	28944000000		1.61	19417100000	7766860000
				1.41	180903000000	72361400000		1.47	80782800000	32313100000		1.62	94808700000	37923500000
				1.42	198359000000	79343400000		1.48	90933700000	36373500000		1.64	387955000000	155182000000
				1.43	221853000000	88741200000		1.49	99406500000	39762600000		1.65	1087080000000	434832000000
				1.44	245784000000	98313600000		1.5	106184000000	42473600000		1.67	2333780000000	933514000000
				1.45	272936000000	109175000000		1.51	115260000000	46104000000		1.68	4081610000000	1632640000000
				1.46	302090000000	120836000000		1.53	125948000000	50379100000		1.7	6065160000000	2426060000000
				1.47	342856000000	137142000000		1.54	143759000000	57503700000
				1.48	388142000000	155257000000		1.55	161113000000	64445300000
				1.49	440640000000	176256000000		1.56	181278000000	72511000000
				1.5	491867000000	196747000000		1.58	206690000000	82676100000
				1.51	555002000000	222001000000		1.59	237797000000	95118700000
				1.52	635946000000	254378000000		1.6	280723000000	112289000000
				1.54	751253000000	300501000000		1.62	351430000000	140572000000
				1.55	870601000000	348240000000		1.63	574643000000	229857000000
				1.56	992803000000	397121000000		1.65	1124030000000	449612000000
				1.57	1135130000000	454052000000		1.66	2159470000000	863789000000
				1.59	1301010000000	520403000000		1.68	3648830000000	1459530000000
				1.6	1581910000000	632764000000		1.69	5306670000000	2122670000000
				1.61	1950500000000	780202000000		1.7	7108490000000	2843390000000
				1.63	2403650000000	961461000000
				1.64	2972890000000	1189160000000
				1.66	3706500000000	1482600000000
				1.67	4651730000000	1860690000000
				1.69	5723280000000	2289310000000
				1.7	7067870000000	2827150000000
