# Supplementary material for: Synergistic HNO3–H2SO4–NH3 upper tropospheric particle formation
Source: Nature. 2022 May 18;605(7910):483–9. doi: 10.1038/s41586-022-04605-4 (PMC9117139; doi:10.1038/s41586-022-04605-4)
Supplement: Supplementary file 6 — Source Data Extended Data Fig. 1 [file 41586_2022_4605_MOESM6_ESM.xlsx]

## Sheet: a
Time (min)	N_1.7_meas (cm^-3)	N_2.5_meas (cm^-3)
-15.1667	55.8232	57.025
-14.1667	55.3691	57.025
-13.15	54.6989	56.5
-12.15	53.8953	55.335
-11.1333	53.0917	55.335
-10.1333	52.5051	54.155
-9.11667	52.3016	53.54
-8.11667	52.2645	52.975
-7.1	52.2436	52.95
-6.1	52.225	52.4
-5.08333	52.0923	52.395
-4.08333	51.8431	52.395
-3.21667	51.5776	52.35
-2.21667	51.1519	51.805
-1.2	50.308	50.71
-0.2	49.2063	50.08
0.816667	48.3783	50.67
1.81667	48.1488	49.44
2.83333	47.9816	47.78
3.83333	47.8003	48.38
4.85	47.6461	46.685
5.85	47.5407	46.075
6.86667	47.4518	46.075
7.86667	47.4518	45.45
8.88333	47.3606	45.38
9.88333	47.0227	45.38
10.9	46.676	44.85
11.9	46.3618	44.85
12.9167	46.3592	44.85
13.9167	46.3592	44.85
14.7833	46.3592	44.335
15.7833	46.3592	44.845
16.8	46.3592	44.33
17.8	46.6337	44.32
18.8167	46.9172	43.635
19.8167	46.9211	42.48
20.8333	46.9211	41.98
21.8333	46.9211	41.38
22.85	47.1387	41.38
23.85	47.2833	40.815
24.8667	47.4953	41.395
25.8667	47.6455	41.395
26.8833	48.0834	41.395
27.8833	49.3972	41.395
28.9	51.1604	41.98
29.9	52.5808	41.395
30.9167	53.1211	41.385
31.9167	53.1239	41.385
32.7833	53.1268	41.975
33.7833	53.4878	42.2067
34.8	54.7989	41.975
35.8	56.7019	41.935
36.8167	58.0785	41.935
37.8167	58.4538	41.975
38.8333	58.8326	41.975
39.8333	59.1824	43.675
40.85	59.3798	46.585
41.85	59.6881	46.645
42.8667	59.911	48.405
43.8667	59.911	48.92
44.8833	60.4018	50.065
45.8833	61.0835	50.12
46.9	61.4587	50.12
47.9	61.6449	50.67
48.9167	61.8311	51.855
49.9167	62.4614	53.035
50.7833	64.25	54.735
51.7833	66.753	55.915
52.8	69.2561	56.575
53.8	71.7165	57.68
54.8167	74.0658	58.795
55.8167	76.3467	60.585
56.8333	78.6276	62.81
57.8333	80.8595	63.965
58.85	82.9637	64.675
59.85	84.9892	66.41
60.8667	87.0147	67.53
61.8667	88.3017	68.77
62.8833	88.6796	72.2367
63.8833	88.8866	74.0317
64.9	89.0936	74.5267
65.9	90.261	74.615
66.9167	95.0768	75.155
67.9167	102.581	75.69
68.7833	110.084	76.8277
69.7833	116.16	78.6927
70.8	118.508	79.995
71.8	118.559	81.665
72.8167	118.609	83.85
73.8167	119.144	85.58
74.8333	120.941	86.91
75.8333	123.516	88.545
76.85	126.091	89.64
77.85	128.946	90.895
78.8667	132.53	92.515
79.8667	136.564	93.74
80.8833	140.598	95.695
81.8833	143.195	98.57
82.9	143.971	98.575
83.9	144.363	100.29
84.9167	144.756	102.085
85.9167	145.503	104.785
86.7833	149.343	106.42
87.7833	155.92	108.385
88.8	162.497	110.08
89.8	168.423	111.835
90.8167	172.65	111.835
91.8167	175.83	113.185
92.8333	176.626	114.82
93.8333	176.626	117.125
94.85	176.626	118.385
95.85	176.731	118.385
96.8667	177.032	119.53
97.8667	177.233	120.62
98.8833	177.233	122.39
99.8833	177.233	124.115
100.9	177.233	127.145
101.9	177.481	129.43
102.917	180.013	131.795
103.917	183.404	133.48
104.783	186.796	135.25
105.783	189.565	138.735
106.8	190.463	141.92
107.8	190.463	142.71
108.817	190.463	144.4
109.817	190.463	146.25
110.833	190.463	148.53
111.833	190.482	148.965
112.85	190.482	147.555
113.85	190.482	148.965
114.867	190.482	150.82
115.867	190.482	152.32
116.883	191.103	154.9
117.883	192.088	155.15
118.9	193.414	156.21
119.9	194.952	157.41
120.917	196.489	157.905
121.917	198.058	158.225
122.783	199.711	161.22
123.783	201.415	165.355
124.8	203.119	165.355
125.8	205.078	166.02
126.817	207.705	167.655
127.817	210.743	170.62
128.833	213.782	172.89
129.833	216.805	174.17
130.85	219.789	174.17
131.85	222.75	176.05
132.867	225.71	176.05
133.867	229.103	177.15
134.883	233.623	177.7
135.883	238.838	180.56
136.9	244.053	184.46
137.9	248.673	187.295
138.917	251.739	188.695
139.917	253.848	188.95
140.783	255.957	190.55
141.783	258.242	192.65
142.8	260.99	195.05
143.8	264.022	197.35
144.817	265.401	201.3
145.817	266.166	204.85
146.833	266.846	205.4
147.833	267.611	207.3
148.85	268.447	210.45
149.85	269.212	213.15
150.867	271.739	213.15
151.867	276.986	214.25
152.883	283.711	214.35
153.883	289.251	214.55
154.9	291.702	214.75
155.9	292.248	215.4
156.917	292.793	217
157.917	293.276	218
158.783	293.595	219.35
159.783	293.813	221
160.8	294.031	223.55
161.8	294.303	226.45
162.817	294.714	232.25
163.817	295.211	237.15
164.833	295.708	238.4
165.833	296.657	240
166.85	298.784	240.75
167.85	301.638	242.75
168.867	304.491	242.75
169.867	307.081	244.8
170.883	308.981	247.1
171.883	310.276	249.5
172.9	310.276	248.05
173.9	310.858	250.45
174.917	311.038	252.45
175.917	311.589	255.75
176.783	312.326	258.7
177.783	312.902	260.65
178.8	314.504	262.7
179.8	318.366	263.8
180.817	323.354	265.1
181.817	326.582	267.5
182.833	326.885	267.6
183.833	326.885	268.9
184.85	326.885	270.6
185.85	327.083	272.85
186.867	327.578	274.55
187.867	327.578	276.65
188.883	327.578	278.65
189.883	327.578	280.1
190.9	330.539	283.3
191.9	337.218	285.8
192.917	344.128	286.35
193.917	349.9	286.5
194.783	352.702	286.7
195.783	353.671	286.9
196.8	354.641	287.45
197.8	356.069	289.6
198.817	358.693	291.9
199.817	362.055	294.95
200.833	365.416	298.45
201.833	368.884	303.4
202.85	372.626	307.4
203.85	376.538	308.15
204.867	380.45	309.5
205.867	385.567	310.7
206.883	393.826	309.85
207.883	401.439	310.7
208.9	401.439	317.7
209.9	401.439	322.6
210.917	404.027	325.6
211.917	406.611	327.1
212.783	411.08	328.15
213.783	413.931	330.1
214.8	413.931	335.25
215.8	413.931	338.35
216.817	420.184	339.5
217.817	512.853	342.35
218.833	819.292	346.1
219.833	1257.56	347.35
220.85	1695.82	353.75
221.85	4236.05	396.3
222.867	12259.7	473.5
223.867	23664.7	689.45
224.883	35069.8	938.4
225.883	47639.2	1476.2
226.9	63246	2812.5
227.9	80726	4763.5
228.917	98206	6610.5
229.917	113855	8005
230.783	124726	10215.5
231.783	132652	15385
232.8	140578	20315
233.8	153932	22390
234.817	181450	25210
235.817	217702	29640
236.833	253953	34450
237.833	285517	40410
238.85	304852	44170
239.85	316646	47615
240.867	323716	53130
241.867	326499	55885
242.883	328970	58000
243.883	332084	61735
244.9	334556	65465
245.9	337245	68695
246.917	342087	71615
247.917	339616	74545
248.783	337145	77235
249.783	336792	80225
250.8	336792	82495
251.8	336792	83235
252.817	317992	83945
253.817	305951	86385
254.833	304891	88490
255.833	303265	89200
256.85	299254	90375
257.85	294431	91395
258.867	294431	92080
259.867	299254	92830
260.883	302506	93835
261.883	304133	94540
262.9	304133	95065
263.9	319428	95545

## Sheet: b
Time (min)	J_1.7_meas (cm^-3 s^-1)
-15.1667	0.00942
-14.1667	0.00942
-13.15	0.00942
-12.15	0.00942
-11.1333	0.00922
-10.1333	0.009055
-9.11667	0.008655
-8.11667	0.008155
-7.1	0.008155
-6.1	0.008155
-5.08333	0.008155
-4.08333	0.00867
-3.21667	0.00922
-2.21667	0.009315
-1.2	0.009315
-0.2	0.009315
0.816667	0.009165
1.81667	0.00905
2.83333	0.008815
3.83333	0.008815
4.85	0.008815
5.85	0.008815
6.86667	0.009145
7.86667	0.00934
8.88333	0.01011
9.88333	0.0115
10.9	0.0134
11.9	0.01635
12.9167	0.01635
13.9167	0.0141
14.7833	0.0129
15.7833	0.0129
16.8	0.0141
17.8	0.01505
18.8167	0.0168
19.8167	0.0183
20.8333	0.01855
21.8333	0.0188
22.85	0.0194
23.85	0.0198
24.8667	0.0198
25.8667	0.0213
26.8833	0.0228
27.8833	0.0253
28.9	0.0283
29.9	0.0283
30.9167	0.0283
31.9167	0.0283
32.7833	0.0291
33.7833	0.0302
34.8	0.03265
35.8	0.0361
36.8167	0.0364
37.8167	0.03295
38.8333	0.03075
39.8333	0.03075
40.85	0.03295
41.85	0.0359
42.8667	0.0374
43.8667	0.03825
44.8833	0.03825
45.8833	0.03825
46.9	0.03825
47.9	0.03825
48.9167	0.0386
49.9167	0.04795
50.7833	0.0637
51.7833	0.06925
52.8	0.06925
53.8	0.06925
54.8167	0.06925
55.8167	0.06925
56.8333	0.07085
57.8333	0.0719
58.85	0.0726
59.85	0.07305
60.8667	0.0731
61.8667	0.0731
62.8833	0.0731
63.8833	0.0731
64.9	0.07315
65.9	0.07325
66.9167	0.0733
67.9167	0.0733
68.7833	0.0824
69.7833	0.09725
70.8	0.105
71.8	0.1075
72.8167	0.1075
73.8167	0.1075
74.8333	0.1075
75.8333	0.1075
76.85	0.1075
77.85	0.1075
78.8667	0.1075
79.8667	0.1075
80.8833	0.1095
81.8833	0.12
82.9	0.1295
83.9	0.133
84.9167	0.133
85.9167	0.133
86.7833	0.133
87.7833	0.133
88.8	0.133
89.8	0.115
90.8167	0.1005
91.8167	0.1005
92.8333	0.107
93.8333	0.124
94.85	0.1355
95.85	0.139
96.8667	0.1355
97.8667	0.1255
98.8833	0.1145
99.8833	0.107
100.9	0.1005
101.9	0.1
102.917	0.09795
103.917	0.0951
104.783	0.09725
105.783	0.0993
106.8	0.1
107.8	0.1005
108.817	0.104
109.817	0.1085
110.833	0.1115
111.833	0.112
112.85	0.112
113.85	0.112
114.867	0.112
115.867	0.112
116.883	0.112
117.883	0.115
118.9	0.1185
119.9	0.1215
120.917	0.123
121.917	0.124
122.783	0.124
123.783	0.1255
124.8	0.129
125.8	0.137
126.817	0.146
127.817	0.151
128.833	0.1555
129.833	0.158
130.85	0.1585
131.85	0.16
132.867	0.163
133.867	0.165
134.883	0.1665
135.883	0.168
136.9	0.168
137.9	0.168
138.917	0.168
139.917	0.168
140.783	0.171
141.783	0.1745
142.8	0.1765
143.8	0.182
144.817	0.182
145.817	0.1765
146.833	0.1745
147.833	0.171
148.85	0.1665
149.85	0.1665
150.867	0.163
151.867	0.1575
152.883	0.155
153.883	0.152
154.9	0.1515
155.9	0.1515
156.917	0.1525
157.917	0.1545
158.783	0.1565
159.783	0.1575
160.8	0.1575
161.8	0.1575
162.817	0.1575
163.817	0.1575
164.833	0.1565
165.833	0.1545
166.85	0.1525
167.85	0.1515
168.867	0.154
169.867	0.1605
170.883	0.168
171.883	0.1715
172.9	0.174
173.9	0.174
174.917	0.174
175.917	0.174
176.783	0.1715
177.783	0.168
178.8	0.1565
179.8	0.1525
180.817	0.1525
181.817	0.1525
182.833	0.1525
183.833	0.1525
184.85	0.1665
185.85	0.18
186.867	0.184
187.867	0.189
188.883	0.189
189.883	0.189
190.9	0.189
191.9	0.189
192.917	0.2035
193.917	0.2135
194.783	0.218
195.783	0.224
196.8	0.2265
197.8	0.2275
198.817	0.2345
199.817	0.241
200.833	0.241
201.833	0.2345
202.85	0.2275
203.85	0.2265
204.867	0.2275
205.867	0.2345
206.883	0.241
207.883	0.242
208.9	0.251
209.9	0.262
210.917	0.2885
211.917	0.317
212.783	0.3415
213.783	0.361
214.8	0.3615
215.8	0.3685
216.817	1.0625
217.817	3.6
218.833	6.73
219.833	8.185
220.85	26.03
221.85	91.35
222.867	172
223.867	209.5
224.883	227
225.883	240
226.9	241
227.9	260.5
228.917	291.5
229.917	321
230.783	343
231.783	349
232.8	349
233.8	349
234.817	349
235.817	349
236.833	350
237.833	378.5
238.85	414
239.85	431.5
240.867	431.5
241.867	431.5
242.883	431.5
243.883	431.5
244.9	414
245.9	362.5
246.917	318
247.917	295.5
248.783	272
249.783	256
250.8	211.5
251.8	182
252.817	182
253.817	211.5
254.833	256
255.833	294.5
256.85	294.5
257.85	216
258.867	150
259.867	136.5
260.883	136.5
261.883	136.5
262.9	136.5
263.9	136.5

## Sheet: c
d N/d logd_p (cm^-3)
d_p (nm) Time (min)	4	4.14	4.29	4.45	4.61	4.78	4.96	5.14	5.33	5.52	5.73	5.94	6.15	6.38	6.61	6.85	7.1	7.37	7.64	7.91	8.2	8.51	8.82	9.14	9.47	9.82	10.2	10.6	10.9	11.3	11.8	12.2	12.6	13.1	13.6	14.1	14.6	15.1	15.7	16.3	16.8	17.5	18.1	18.8	19.5	20.2	20.9	21.7	22.5
-15.7167	0	0	0	0	0	0	0	0	0	0	0	0	0	0	0	0	0	0	0	0	0	0	0	0	0	0	0	0	0	0	0	0	0	0	0	0	0	0	0	0	0	0	0	0	0	0	0	0	0
-14.8	0	0	2511.32	0	0	0	0	0	0	0	0	0	0	0	0	0	0	0	0	0	0	0	0	0	0	0	0	0	0	0	0	0	0	0	0	0	0	0	0	0	0	0	0	0	0	0	0	0	0
-13.8833	0	0	0	0	0	0	0	0	0	0	0	0	0	0	0	0	0	0	0	0	0	0	0	0	0	0	0	0	0	434.622	0	0	0	0	0	326.187	0	0	0	0	0	0	0	0	0	0	0	0	0
-12.9667	0	0	0	0	0	0	0	0	0	0	0	0	0	0	0	0	0	0	0	0	0	0	0	0	563.946	0	0	0	0	0	0	0	0	0	0	0	0	0	0	0	0	0	0	0	0	0	0	0	0
-12.05	0	0	0	0	0	0	0	0	0	0	0	0	0	0	0	0	0	0	0	0	0	0	0	0	0	0	0	0	0	0	0	0	0	0	0	0	0	0	0	0	0	0	241.322	0	0	0	0	0	0
-11.1333	0	0	0	0	0	1918.15	0	0	0	0	0	0	0	0	0	0	0	0	0	0	0	0	0	0	0	0	0	0	0	0	0	0	0	0	341.347	326.19	0	0	0	273.483	0	0	0	0	0	0	0	0	0
-10.2167	0	0	0	0	0	0	0	0	0	0	0	0	0	0	0	0	0	0	0	0	0	0	0	0	0	0	0	0	0	0	0	0	0	0	0	0	0	0	0	0	0	0	0	0	0	0	0	0	0
-9.3	0	0	0	0	0	0	0	0	0	0	0	0	0	0	0	0	0	837.544	0	0	0	0	0	0	0	0	0	0	0	0	0	0	0	0	0	0	0	0	0	0	0	0	0	0	0	0	0	0	0
-8.38333	0	0	0	0	0	0	0	0	0	0	0	0	0	0	0	0	0	0	0	0	0	0	0	0	0	0	0	0	0	0	0	0	0	0	0	0	0	0	0	0	0	0	0	0	0	0	0	0	0
-7.46667	0	0	0	0	0	0	0	0	1512.08	0	0	0	0	0	0	0	0	0	0	0	0	0	0	0	0	0	0	0	0	0	0	0	0	0	0	0	0	0	0	0	0	0	0	0	0	0	0	0	0
-6.55	0	0	0	0	0	0	0	0	0	0	0	0	0	0	0	0	0	0	0	0	0	0	0	0	0	0	0	0	0	0	0	0	0	0	0	0	0	0	0	0	0	0	0	0	0	0	0	0	0
-5.63333	0	0	0	0	0	0	0	0	0	0	1308.85	0	0	0	0	0	0	0	0	0	0	0	0	0	0	0	0	0	0	0	0	0	0	0	0	0	0	0	0	0	0	0	0	0	0	0	0	0	0
-4.71667	0	0	0	0	0	0	0	0	0	0	0	0	0	0	0	0	0	0	0	0	0	0	0	0	0	0	0	0	0	0	6202.11	787.353	0	0	0	0	0	0	0	0	0	0	0	0	0	0	0	0	0
-3.8	0	0	0	0	0	0	0	0	0	0	0	0	0	0	0	0	0	0	0	0	0	0	0	0	0	0	0	0	0	0	0	0	0	0	0	0	0	0	0	0	0	0	0	0	0	0	0	0	0
-2.88333	0	0	0	0	0	0	0	0	0	0	0	0	0	0	0	0	0	0	0	0	0	0	0	0	0	0	0	0	0	0	0	0	0	357.976	0	0	0	0	0	0	0	0	0	0	0	0	0	0	0
-1.96667	0	0	0	0	0	0	0	0	0	0	0	0	0	0	0	0	0	0	0	0	0	0	0	0	0	0	0	0	0	0	0	0	0	0	0	0	0	0	0	0	0	0	0	0	0	0	0	0	0
-1.05	0	0	0	0	0	0	0	0	0	0	0	0	0	0	0	0	0	0	0	0	0	0	0	0	0	0	0	0	0	0	0	0	0	0	341.343	0	0	0	0	0	262.315	0	0	0	0	0	206.349	0	0
-0.133333	0	0	0	0	0	0	0	0	0	0	0	0	0	0	0	0	0	0	790.212	0	0	0	0	0	0	0	0	0	0	0	0	0	0	0	0	0	0	0	0	0	0	0	0	0	0	0	0	0	0
0.783333	0	0	0	0	0	0	0	0	0	0	0	0	0	0	0	0	0	0	0	0	0	0	0	0	0	0	0	0	0	0	0	0	0	0	0	0	0	0	0	0	0	0	0	0	0	0	0	0	0
1.7	0	0	0	0	0	0	0	0	0	0	0	0	0	0	0	0	0	0	0	0	0	0	0	0	0	0	0	0	0	0	0	0	0	0	0	0	0	0	0	0	0	0	0	231.701	0	0	0	0	0
2.61667	0	0	0	0	0	0	0	0	0	0	0	0	0	0	0	0	0	0	0	0	0	0	0	0	0	0	0	0	0	0	0	0	0	0	0	0	0	0	0	0	0	0	0	0	0	0	0	0	0
3.53333	0	0	0	0	0	0	0	0	0	0	0	0	0	0	0	0	0	0	0	0	0	0	0	0	0	0	0	0	0	0	0	0	0	0	0	0	0	0	0	0	0	0	0	0	0	0	206.356	0	0
4.45	0	0	0	0	0	0	0	0	0	0	0	0	0	0	0	0	0	0	0	0	0	0	0	0	0	0	0	0	0	0	0	0	0	1073.94	0	0	0	0	0	0	0	0	0	0	0	0	0	198.597	0
5.36667	0	0	0	0	0	0	0	0	0	0	0	0	0	0	0	0	0	0	0	0	0	0	0	0	0	0	0	0	0	0	0	0	0	0	0	0	0	0	0	0	0	0	0	0	0	0	0	0	0
6.28333	0	0	0	0	0	0	0	0	0	0	0	0	0	0	0	0	0	0	0	0	0	0	0	0	0	0	0	0	0	0	0	0	0	0	0	0	0	0	0	0	0	0	0	0	0	0	0	0	0
7.2	0	0	0	0	0	0	0	0	0	0	0	0	0	0	0	0	0	0	0	0	0	0	0	0	0	0	0	0	0	0	0	0	0	0	0	0	0	0	0	0	0	0	0	0	0	0	0	0	0
8.11667	0	0	0	0	0	0	0	0	0	0	0	0	0	0	0	0	0	0	0	0	0	0	0	0	0	0	0	0	0	0	0	0	0	0	0	0	0	0	0	0	0	0	0	0	0	0	0	0	0
9.03333	0	0	0	0	0	0	0	0	0	0	0	0	0	0	0	0	0	0	0	0	0	0	0	0	0	0	0	0	0	0	0	0	0	0	0	0	0	0	0	0	0	0	0	0	0	0	0	397.189	0
9.95	0	0	0	0	0	0	0	0	0	0	0	0	0	0	0	0	0	0	0	0	0	0	0	0	0	0	0	0	0	0	0	0	0	0	0	0	0	0	0	0	0	0	0	0	0	0	0	0	0
10.8667	0	0	0	0	0	0	0	0	0	0	0	0	0	0	0	0	0	0	0	0	0	0	0	0	0	0	0	0	0	0	0	0	0	0	0	0	0	0	285.538	0	0	0	0	0	0	0	0	0	0
11.7833	0	0	0	0	0	0	0	0	0	0	0	0	0	0	0	0	0	0	0	0	0	0	0	593.978	0	0	0	0	0	0	0	0	375.659	0	341.347	0	0	0	0	0	0	0	0	231.701	0	0	0	0	0
12.7	0	0	0	0	0	0	0	0	0	0	0	0	0	0	0	0	0	0	0	0	0	0	0	0	0	0	0	0	0	0	0	0	0	0	0	0	0	0	0	0	0	0	0	0	0	0	206.349	0	0
13.6167	0	0	0	0	0	0	0	0	0	0	0	0	0	0	0	0	0	0	0	0	0	0	0	0	0	0	0	0	0	0	0	0	0	0	0	0	0	0	0	0	0	0	0	0	0	0	0	0	0
14.5333	0	0	0	0	0	0	0	0	0	0	0	0	0	0	0	0	0	0	0	0	0	0	0	0	0	0	0	0	0	0	0	0	0	0	0	0	0	0	0	0	0	0	0	0	0	0	0	0	0
15.45	0	0	0	0	0	0	0	0	0	0	0	0	0	0	0	0	0	0	0	0	0	0	0	0	0	0	0	0	0	0	0	0	0	0	0	0	0	0	0	0	0	0	0	0	0	0	0	0	0
16.3667	0	0	0	0	0	0	0	0	0	0	0	0	0	0	0	0	0	0	0	0	0	0	0	0	0	0	0	0	0	0	0	0	0	0	0	0	0	0	0	0	0	0	0	0	0	0	0	0	0
17.2833	0	0	0	0	0	0	0	0	0	0	0	0	0	0	0	0	0	0	0	0	0	0	0	0	0	0	0	0	0	0	0	0	0	0	0	0	0	0	0	0	0	0	0	0	0	0	0	0	0
18.2	0	0	0	0	0	0	0	0	0	0	0	0	0	1075.45	0	0	0	0	0	0	0	0	0	0	0	0	0	0	0	0	0	0	0	0	0	0	0	0	0	0	0	0	0	0	0	0	0	0	0
19.1167	0	0	0	0	0	0	0	0	0	0	0	0	1148.35	0	0	0	0	0	0	0	0	0	0	0	0	0	0	0	0	0	0	0	0	0	0	0	0	0	0	0	0	0	0	0	0	0	0	0	0
20.0333	0	0	0	0	0	0	0	0	0	0	0	0	0	0	0	0	0	0	0	0	0	0	0	0	0	0	0	0	0	0	0	0	0	0	0	0	0	0	0	0	0	0	0	0	0	0	0	0	0
20.95	0	0	0	0	0	0	0	0	0	0	0	0	0	0	0	0	0	0	0	0	0	0	0	0	0	0	0	0	0	0	413.478	0	0	0	0	0	0	0	0	0	0	0	0	0	0	0	0	0	0
21.8667	0	0	0	0	0	0	0	0	0	0	0	0	0	0	0	0	0	0	0	0	0	0	0	0	0	0	0	0	0	0	0	0	0	0	0	0	0	0	0	0	0	0	0	0	0	0	0	198.601	0
22.7833	0	0	0	0	0	0	0	0	0	0	0	0	0	0	0	0	0	0	0	0	0	0	0	0	0	0	0	0	0	0	0	0	0	0	0	0	0	0	0	0	0	0	0	0	0	0	0	0	0
23.7	0	0	0	0	0	0	0	0	0	0	0	0	0	0	0	0	0	0	0	0	0	0	0	0	0	0	0	0	0	0	0	0	0	0	0	0	0	0	0	0	786.973	0	0	0	0	0	0	0	0
24.6167	0	0	0	0	0	0	0	0	0	0	0	0	0	0	0	0	0	0	0	745.588	0	0	0	0	0	0	0	0	0	0	0	0	0	0	0	0	0	0	0	0	0	0	0	0	0	0	0	0	0
25.5333	0	0	0	0	0	1918.15	0	0	0	0	0	0	0	0	0	0	0	0	0	0	0	0	0	0	0	0	0	0	0	0	0	0	0	0	0	0	0	0	0	0	0	0	0	0	0	0	0	0	0
26.45	0	0	0	0	0	0	0	0	0	0	0	0	0	0	0	0	0	0	0	0	0	0	0	0	0	0	0	0	0	0	0	0	0	0	0	0	0	0	0	0	0	0	0	0	0	0	0	0	0
27.3667	0	0	0	0	0	0	0	0	0	0	0	0	0	0	0	0	0	0	0	0	0	0	0	0	0	0	0	0	0	0	0	0	0	0	0	0	0	0	0	0	0	0	0	0	0	0	0	0	0
28.2833	0	0	0	0	0	0	0	0	0	0	0	0	0	0	0	0	0	0	0	0	0	0	0	0	0	0	0	0	0	0	0	0	0	0	0	0	20.2149	278.968	0	0	0	0	0	0	0	0	0	0	0
29.2	0	0	0	0	0	0	0	0	0	0	0	0	0	0	0	0	0	0	0	0	0	0	0	0	0	0	0	0	0	0	0	0	0	0	0	0	0	0	0	0	0	0	0	0	0	0	0	0	0
30.1167	0	0	0	0	0	0	0	0	0	0	0	0	0	0	0	0	0	0	0	0	0	0	0	0	0	0	0	0	0	0	0	0	0	0	0	0	0	0	0	0	0	0	0	0	0	214.153	0	0	0
31.0333	0	0	0	0	0	0	0	0	0	0	0	0	0	0	0	0	0	0	0	0	0	0	0	0	0	0	0	0	0	0	0	0	0	0	0	0	0	0	0	0	0	0	0	0	0	214.159	0	0	0
31.95	0	0	0	0	0	0	0	0	0	0	0	0	0	2111.07	37.2978	0	0	0	0	0	0	0	0	0	0	0	0	0	0	0	0	0	0	0	0	0	0	298.296	0	0	0	0	0	0	0	0	0	0	0
32.8667	0	0	0	0	0	0	0	0	0	0	0	0	0	0	0	0	0	0	0	0	0	0	0	0	0	0	0	0	0	0	0	0	0	0	0	0	0	0	0	0	0	0	0	0	0	0	0	0	0
33.7833	0	0	0	0	0	0	0	0	0	0	0	0	0	0	0	0	0	0	0	0	0	0	0	0	0	0	506.419	0	0	0	0	0	0	0	0	0	0	0	0	0	0	0	0	0	0	0	0	0	0
34.7	0	0	0	0	0	0	0	0	0	0	1308.85	0	0	0	0	0	0	0	0	0	0	0	0	0	0	0	0	0	0	0	0	0	0	0	0	0	0	0	0	0	0	0	0	0	0	0	0	0	0
35.6167	0	0	0	0	0	0	0	0	0	0	0	0	0	0	0	0	0	0	0	0	0	0	0	0	0	0	0	0	0	0	0	0	0	0	0	0	0	0	0	0	0	0	0	0	0	0	0	0	0
36.5333	0	0	0	0	0	0	0	0	0	0	0	0	0	0	0	0	0	0	0	0	0	0	0	0	563.964	0	0	0	0	0	0	0	0	0	0	0	0	0	0	0	0	0	0	0	0	0	0	0	0
37.45	0	0	0	0	0	0	0	0	0	0	0	0	0	0	0	0	0	0	0	0	0	0	0	0	0	0	0	0	0	0	0	0	0	0	0	0	0	0	0	0	0	0	0	0	0	214.161	0	0	0
38.3667	0	0	0	0	0	0	0	0	0	0	0	0	0	0	0	0	0	0	0	0	0	0	0	0	0	0	0	0	0	0	0	0	0	0	0	0	0	0	0	0	262.327	0	0	0	0	0	0	0	0
39.2833	0	0	0	0	0	0	0	0	0	0	0	0	0	0	0	0	0	0	0	0	0	0	0	0	0	0	0	0	0	0	0	0	0	0	0	0	0	0	0	0	0	0	0	0	0	0	0	0	0
40.2	0	0	0	0	0	0	0	0	0	0	0	0	0	0	0	0	0	0	0	0	0	0	0	0	0	0	0	0	0	0	0	0	0	0	0	0	0	0	0	0	0	0	0	0	0	0	0	0	0
41.1167	0	0	0	0	0	0	0	0	0	0	0	0	0	0	0	0	0	0	0	0	0	0	0	0	0	0	0	0	0	0	0	0	0	0	0	0	0	0	0	0	0	0	0	0	0	0	0	0	0
42.0333	0	0	0	0	0	0	0	0	0	0	0	0	0	0	0	0	0	0	0	0	0	0	0	0	0	0	0	0	0	0	0	0	0	0	0	0	0	0	0	0	0	0	0	0	0	0	0	0	0
42.95	0	0	0	0	0	0	0	0	0	0	0	0	0	0	0	0	0	0	0	0	0	0	0	0	0	0	0	0	0	0	0	0	0	0	0	0	0	0	0	0	0	0	0	0	0	0	0	0	0
43.8667	0	0	0	0	0	0	0	0	0	0	0	0	0	0	0	0	0	0	0	0	0	0	0	0	0	0	0	0	0	0	0	0	0	0	0	0	0	0	0	0	0	0	0	0	0	0	0	0	0
44.7833	0	0	0	0	0	0	0	0	0	0	0	0	0	0	0	0	0	0	0	745.613	0	0	0	0	0	0	0	0	0	0	0	0	0	0	0	0	0	0	0	0	0	0	0	0	0	0	0	0	0
45.7	0	0	0	0	0	0	0	0	0	0	0	0	0	0	0	0	0	0	0	0	0	0	0	0	0	0	0	0	0	0	0	0	0	0	0	0	0	0	0	0	0	0	0	0	0	0	0	0	0
46.6167	0	0	0	0	0	0	0	0	1512.12	0	0	0	0	0	0	0	0	0	0	0	0	0	0	0	0	0	0	0	0	0	0	0	0	0	0	0	0	0	0	0	0	0	0	0	0	0	0	0	0
47.5333	0	0	2511.38	0	0	0	0	0	0	0	0	0	0	0	0	949.235	0	0	0	0	0	0	0	0	0	0	0	0	0	0	0	0	0	357.989	0	0	0	0	0	0	0	251.277	0	0	0	0	0	0	0
48.45	0	0	0	0	0	0	0	0	0	0	0	0	0	0	0	0	0	0	0	0	0	0	0	0	0	0	0	0	457.886	0	0	0	0	0	0	0	0	0	0	0	0	0	0	0	0	0	0	0	0
49.3667	0	0	0	2289.04	0	0	0	0	0	0	0	0	0	0	0	0	0	0	0	0	0	0	0	0	0	0	0	0	0	0	0	0	0	0	0	0	0	0	0	0	0	0	0	0	0	0	0	0	0
50.2833	0	0	0	0	0	0	0	0	0	0	0	0	0	0	0	0	0	0	0	0	0	0	0	0	0	0	0	0	0	0	0	0	0	0	0	0	0	0	0	0	0	0	0	0	0	0	0	0	0
51.2	0	0	0	0	0	0	0	0	0	0	0	0	0	0	0	0	0	0	0	0	0	0	0	0	0	0	0	0	0	0	0	787.38	0	0	0	0	0	0	0	0	0	0	0	0	0	0	0	0	0
52.1167	0	0	0	0	0	0	0	0	0	0	0	0	0	0	0	0	0	0	0	0	0	0	0	0	0	0	0	0	0	0	0	0	0	0	0	0	0	0	0	273.49	0	0	0	0	0	0	0	0	0
53.0333	0	0	0	0	0	0	0	0	0	0	0	0	0	0	0	0	0	0	0	0	0	0	0	0	0	0	0	0	0	0	0	0	0	0	0	0	0	0	0	0	0	0	0	0	0	0	0	0	0
53.95	0	0	0	0	0	0	0	0	0	0	0	0	0	0	0	0	0	0	0	745.606	0	0	0	0	0	533.942	0	0	0	0	0	0	0	0	0	0	0	0	0	0	0	0	0	0	0	0	0	0	0
54.8667	0	0	0	0	0	0	0	0	0	0	0	0	0	0	0	0	0	0	0	0	0	0	0	0	0	0	0	0	0	0	0	0	0	0	0	0	0	0	0	0	0	0	0	0	0	0	0	0	0
55.7833	0	0	0	0	0	0	0	0	0	0	0	0	0	0	0	0	0	0	0	0	0	0	0	0	0	0	0	0	0	0	0	0	0	0	0	0	0	0	0	0	0	0	0	0	0	0	0	0	0
56.7	0	0	0	0	0	0	0	0	0	0	0	0	0	0	0	0	0	0	1580.48	0	0	0	0	0	0	0	0	0	0	0	0	0	0	0	0	0	0	0	0	0	0	0	0	0	0	0	0	0	0
57.6167	0	0	0	0	0	0	0	0	0	0	0	0	0	0	0	0	0	0	0	0	0	0	0	0	0	0	0	0	0	0	0	0	0	0	0	0	0	0	285.549	0	0	0	0	0	0	0	0	0	0
58.5333	0	0	0	0	0	0	0	0	0	0	0	0	0	0	0	0	0	0	0	0	0	0	0	0	0	0	0	0	0	0	0	0	0	0	341.355	0	0	0	0	0	0	0	0	0	0	0	0	0	0
59.45	0	0	0	0	0	0	0	0	0	0	0	0	0	1075.48	1007.17	0	0	0	0	0	0	0	0	0	0	0	0	0	0	0	0	393.69	0	0	0	0	0	0	0	0	0	0	0	0	0	0	0	0	0
60.3667	0	0	5022.76	0	0	0	0	0	0	0	0	0	0	0	0	0	0	0	0	0	0	0	0	0	0	0	0	0	0	0	0	0	0	0	0	0	0	0	0	0	0	0	0	0	0	214.159	0	0	0
61.2833	0	0	0	0	0	0	0	0	0	0	0	0	0	0	0	0	0	0	0	0	0	0	0	0	563.964	0	0	0	0	0	0	0	0	0	0	0	0	0	0	0	0	0	0	231.706	0	0	0	0	0
62.2	0	0	0	0	0	0	0	0	0	0	1308.88	0	0	0	0	0	0	0	0	0	0	0	0	0	0	0	0	0	0	0	0	0	0	0	0	0	0	0	0	0	0	0	0	0	0	0	0	0	0
63.1167	0	0	0	0	0	0	0	0	0	0	0	0	0	0	0	0	0	0	0	0	0	0	0	0	0	0	0	0	0	0	0	0	0	357.989	0	0	0	298.303	285.549	0	0	0	0	231.706	0	0	0	0	0
64.0333	0	0	0	0	0	0	0	0	0	1408.21	0	0	0	0	0	949.235	0	0	0	0	0	0	0	0	0	0	0	0	0	0	413.489	0	375.668	0	0	0	0	0	0	0	0	0	0	0	0	0	0	0	0
64.95	0	0	0	0	0	0	0	0	0	0	0	0	0	0	0	0	0	0	0	0	0	664.003	0	0	0	0	1012.86	0	457.886	434.636	0	0	0	0	0	0	0	0	285.549	0	0	0	0	0	0	0	0	0	0
65.8667	0	0	0	0	0	0	0	0	0	0	0	0	0	0	0	0	0	0	0	0	0	0	0	0	0	0	506.431	0	0	0	0	0	0	357.989	341.355	0	311.864	0	0	0	0	0	0	0	0	0	0	0	0
66.7833	0	0	0	0	0	0	0	0	0	0	0	0	0	0	0	0	0	0	0	0	0	0	0	0	0	0	0	0	0	0	0	0	0	0	0	0	0	0	285.549	0	0	0	0	0	0	0	0	0	0
67.7	0	0	0	0	0	0	0	0	0	0	0	0	0	0	0	0	0	837.564	0	0	0	0	0	0	0	0	0	480.303	0	434.636	0	0	0	0	0	0	0	0	285.549	0	0	0	0	0	222.832	0	0	0	0
68.6167	0	0	0	0	0	0	0	0	0	0	0	0	0	0	0	0	0	0	0	0	0	0	0	0	0	0	0	0	457.886	0	0	0	0	357.989	0	0	311.864	0	285.549	0	0	0	0	0	0	0	0	0	0
69.5333	0	0	0	0	4194.34	0	0	0	0	0	0	0	0	0	0	0	0	0	0	0	0	0	0	0	563.959	0	0	0	0	0	0	0	0	0	0	0	0	298.301	0	0	0	251.274	0	0	0	0	0	0	0
70.45	0	0	0	0	0	0	0	0	0	0	0	0	0	0	0	0	0	0	0	745.6	0	0	0	0	0	0	0	0	0	0	0	0	0	0	0	0	0	0	0	0	0	0	241.328	0	0	0	0	0	0
71.5333	0	0	0	0	0	0	0	0	0	0	0	0	1148.37	0	0	0	0	837.556	0	0	0	0	0	0	0	0	0	0	0	0	0	0	0	0	0	0	311.862	0	0	0	0	0	0	0	0	0	0	0	0
72.45	0	0	0	0	0	0	0	0	0	0	0	0	0	0	0	0	0	0	0	0	0	0	0	0	563.959	0	0	0	0	0	0	0	0	0	0	0	0	0	285.546	0	0	251.274	241.328	0	0	0	0	0	0
73.3667	0	0	0	0	0	0	0	0	0	0	0	0	0	0	0	0	0	0	0	0	0	0	0	0	0	0	0	0	457.881	0	0	0	0	0	0	0	0	0	0	0	0	0	0	0	0	0	0	0	0
74.2833	0	0	0	0	0	0	0	0	0	0	0	0	0	0	0	0	0	0	0	0	0	0	628.704	0	563.959	0	0	0	0	0	0	0	0	0	0	326.195	0	0	0	0	0	0	0	0	0	0	0	0	0
75.2	0	0	0	0	0	0	0	0	0	0	0	0	0	1075.47	0	0	0	0	0	0	0	0	0	0	0	0	0	0	0	0	0	0	0	0	341.351	0	0	0	0	273.487	262.322	0	0	231.704	249.256	188.759	0	0	0
76.1167	0	0	0	0	0	0	0	0	0	0	0	0	0	0	0	0	0	0	0	0	0	0	0	0	0	0	0	0	0	0	413.484	0	0	0	0	0	0	0	0	0	0	0	0	0	0	0	0	0	0
77.0333	0	0	0	0	0	0	0	1633.94	0	0	0	0	0	0	0	0	0	0	0	0	0	0	628.704	0	0	0	0	0	0	0	0	0	0	0	0	0	0	298.301	0	273.487	0	251.274	241.328	0	0	0	0	0	0
77.95	0	0	0	0	0	0	0	0	0	0	0	0	0	0	0	0	890.684	0	0	0	0	0	0	0	0	0	506.426	0	0	0	0	0	0	0	0	0	0	0	0	273.487	262.322	0	241.328	0	0	0	0	0	0
78.8667	0	0	0	0	0	0	0	0	0	0	0	0	0	0	0	0	0	0	0	0	0	0	0	0	0	0	0	0	0	0	0	0	0	357.986	0	0	0	0	0	0	262.322	0	0	0	0	0	0	0	0
79.7833	0	0	0	0	0	0	0	0	0	0	0	0	0	0	0	0	0	0	0	0	0	0	0	0	0	0	0	0	0	0	0	393.69	0	0	341.355	0	0	0	0	0	0	0	0	231.706	0	0	0	0	0
80.7	0	0	0	0	0	0	0	0	0	0	0	0	0	0	0	0	0	0	0	0	0	0	0	0	0	0	0	480.303	0	0	0	0	375.668	0	0	0	0	0	0	0	262.324	0	0	231.706	0	0	0	0	0
81.6167	0	0	0	0	0	0	1770.82	0	0	0	0	0	0	0	0	0	0	0	0	0	0	0	0	0	0	0	0	0	0	0	0	0	375.668	357.989	0	0	0	298.303	0	0	0	0	0	0	222.832	0	0	198.601	0
82.5333	0	0	0	0	0	0	0	0	0	0	0	0	0	0	0	0	0	0	790.238	0	0	0	0	0	0	0	0	0	0	0	0	0	0	0	0	0	0	0	0	273.49	0	0	0	231.706	0	0	0	0	0
83.45	0	0	0	0	0	0	0	0	0	0	0	0	1148.38	0	0	0	0	0	0	0	0	0	0	0	0	0	0	0	0	0	413.489	0	375.668	357.989	0	0	311.864	0	285.549	0	0	0	0	0	222.832	0	0	0	0
84.3667	0	2772.81	0	0	0	0	0	0	0	0	1308.88	0	0	0	0	0	0	0	0	0	0	0	386.82	228.533	0	0	0	0	0	434.636	0	393.69	0	0	0	0	0	0	856.646	0	262.324	0	241.33	0	0	0	0	0	191.794
85.2833	0	0	0	0	0	0	0	0	0	0	0	0	1148.38	0	0	0	0	0	0	0	0	0	0	0	0	0	0	0	0	434.636	0	0	0	0	0	326.199	0	298.303	285.549	0	262.324	0	0	0	222.832	214.159	0	0	0
86.2	0	0	0	0	0	0	0	0	0	0	0	0	0	0	0	0	0	0	0	0	0	0	0	0	0	0	0	480.303	0	0	0	0	0	0	341.355	326.199	0	0	0	0	0	0	0	0	222.832	0	0	198.601	0
87.1167	0	0	0	0	0	0	0	0	0	0	0	0	0	0	0	0	0	0	0	0	0	0	0	593.992	0	0	0	0	0	0	0	0	0	0	0	0	0	0	0	0	0	0	0	0	0	0	0	0	0
88.0333	0	0	0	0	0	0	0	0	0	0	0	0	0	0	0	0	0	0	395.696	372.278	0	0	0	0	0	0	0	480.314	0	0	0	0	0	0	0	0	0	0	0	0	0	0	482.672	0	222.838	0	0	198.606	0
88.95	0	0	0	0	0	0	0	0	0	0	0	0	0	0	0	0	0	0	0	0	0	0	0	0	0	180.381	335.344	0	0	0	0	0	375.668	0	341.355	0	311.864	0	0	0	0	251.277	482.661	0	0	0	0	0	0
89.8667	0	0	0	0	0	0	0	0	0	0	0	0	0	0	0	0	0	837.564	0	0	704.876	0	0	593.992	0	0	506.431	0	0	0	0	0	0	0	0	0	0	298.303	0	273.49	0	0	0	231.706	0	0	0	0	191.794
90.7833	0	0	0	0	0	0	0	0	0	0	0	0	0	0	0	0	0	0	0	0	0	0	0	0	0	533.942	0	0	0	0	0	0	0	0	0	0	311.864	0	285.549	0	262.324	0	0	0	0	0	0	0	0
91.7	0	0	0	0	0	0	0	0	0	0	0	0	0	0	0	0	0	0	0	0	0	0	0	0	0	0	0	0	457.886	0	0	0	0	357.989	0	0	0	0	0	0	0	0	0	0	0	0	0	198.601	0
92.6167	0	0	0	0	0	0	0	0	0	0	0	0	0	1075.5	0	0	0	0	790.258	0	0	0	0	0	0	0	0	0	0	0	0	0	0	0	0	326.207	0	0	0	273.497	262.331	0	0	0	0	0	0	0	0
93.5333	0	0	0	0	0	0	0	0	0	0	0	0	0	0	0	0	0	0	0	0	0	0	0	0	0	0	506.444	480.314	457.896	0	0	0	0	263.477	90.1291	0	0	0	285.555	0	0	251.283	241.337	0	0	0	0	397.212	0
94.45	0	0	0	0	0	0	0	0	0	0	0	0	0	0	0	0	0	0	0	0	0	0	0	0	0	533.942	0	0	0	434.636	0	0	0	0	341.355	326.199	311.864	0	285.549	0	0	0	241.33	231.706	0	0	0	0	0
95.3667	0	0	0	0	0	0	0	0	0	0	0	0	0	0	0	0	0	0	0	0	0	0	0	0	0	0	0	0	0	434.646	123.663	275.957	0	0	0	326.207	311.873	0	285.555	273.497	0	251.283	0	231.712	222.838	428.328	206.361	0	0
96.2833	0	0	0	0	0	0	0	0	0	0	0	0	0	0	0	0	0	0	0	0	0	0	0	0	0	0	0	0	0	0	0	0	0	0	0	0	0	0	0	0	0	0	0	0	0	0	0	0	0
97.2	0	0	0	0	0	0	0	0	0	0	0	0	0	0	0	0	0	0	0	0	0	0	0	0	0	0	0	0	0	0	0	0	375.677	0	0	0	0	0	0	0	0	0	0	0	222.838	0	206.361	0	0
98.1167	0	0	0	0	0	0	0	0	0	0	0	0	0	0	0	0	0	0	0	0	0	0	0	0	0	533.954	0	0	0	0	0	393.699	375.677	0	0	0	0	0	0	0	262.331	0	241.337	231.712	222.838	214.163	206.361	0	0
99.0333	0	0	0	0	0	0	0	0	0	0	1308.91	0	0	0	0	0	0	837.585	0	0	0	0	0	0	0	0	0	0	457.896	55.095	361.083	787.399	0	0	0	0	0	0	0	0	0	0	0	231.712	222.838	214.163	0	198.606	0
99.95	0	0	0	0	0	0	0	0	0	0	0	0	0	2151.01	0	0	0	0	790.258	0	0	0	0	0	0	0	506.444	0	457.896	0	413.498	0	0	0	0	326.207	0	0	0	0	0	0	0	0	222.838	214.163	0	595.818	0
100.867	0	0	0	0	0	0	0	0	0	0	0	0	0	0	0	0	0	0	0	0	0	0	0	0	563.978	0	0	0	0	0	0	0	0	0	0	0	0	0	0	0	262.331	0	0	231.712	0	214.163	410.943	198.413	191.799
101.783	0	0	0	0	0	0	0	0	0	0	0	0	0	0	0	0	0	0	0	0	0	0	0	0	563.964	714.323	335.344	0	0	0	0	0	375.668	357.989	0	0	0	0	0	0	0	0	0	0	0	0	0	0	0
102.7	0	0	0	0	0	0	0	0	0	1408.21	0	0	0	0	0	0	0	0	0	745.606	0	0	0	0	0	0	0	0	457.886	0	826.976	0	0	0	0	0	0	0	0	273.49	0	0	0	0	0	214.159	0	198.601	0
103.617	0	0	0	0	0	0	0	1633.95	0	0	0	1224.13	0	0	0	0	0	0	0	0	0	0	0	593.992	0	0	0	0	0	434.636	0	0	0	0	0	0	311.864	0	856.646	0	0	0	0	0	0	0	206.356	0	191.794
104.533	0	0	0	0	0	0	0	0	0	0	0	0	0	0	0	0	0	0	0	0	0	0	0	0	0	0	0	0	0	0	413.489	0	0	0	341.355	0	0	0	0	0	262.324	251.277	0	231.706	0	0	0	397.202	0
105.45	0	0	0	0	0	0	0	0	0	0	0	0	0	0	0	0	0	0	0	0	0	0	0	0	0	0	0	0	0	0	0	0	0	0	341.355	0	0	0	0	0	0	0	0	0	0	0	0	0	0
106.367	0	0	0	0	0	0	0	0	0	0	0	0	0	0	0	0	0	0	0	0	0	0	0	0	0	0	506.431	480.303	0	0	0	393.69	375.668	0	341.355	0	0	0	0	273.49	262.324	0	0	0	222.832	0	0	198.216	0
107.283	0	0	0	0	0	0	0	0	0	0	0	0	0	0	0	0	0	0	0	0	0	0	0	0	563.964	533.942	0	0	0	0	0	0	0	357.989	341.355	0	311.864	0	0	273.49	0	0	482.661	0	0	433.205	201.646	0	0
108.2	0	0	0	0	0	0	0	0	0	0	0	0	0	0	0	0	0	0	0	0	0	0	0	0	563.964	0	0	480.303	0	0	959.786	267.239	0	0	0	0	311.864	338.543	247.028	0	0	0	0	0	222.832	0	0	198.601	191.794
109.117	0	0	0	0	0	0	0	0	0	0	0	0	0	0	0	0	0	0	0	0	59.8763	607.599	0	0	0	0	0	0	0	0	0	393.69	0	0	0	326.199	0	596.606	0	0	0	0	241.33	463.413	0	428.317	0	0	0
110.033	0	0	0	0	0	0	0	0	0	0	0	0	0	0	0	0	0	0	0	0	0	0	0	593.997	0	533.947	0	960.614	457.89	0	0	787.387	375.671	0	0	0	311.868	0	285.551	273.492	0	0	49.9083	183.791	445.668	0	0	0	381.396
110.95	0	0	0	0	0	0	0	0	0	0	0	0	0	0	0	0	0	0	0	0	54.599	612.576	0	0	0	0	0	0	0	0	0	0	0	0	341.358	0	0	0	0	273.492	524.653	251.279	241.333	0	0	0	0	0	191.796
111.867	0	0	0	0	0	0	0	0	0	0	0	0	0	1075.49	0	0	0	0	0	0	0	0	0	0	0	0	0	0	0	60.8726	355.581	393.693	0	0	0	0	0	0	0	0	786.981	0	0	0	0	0	0	0	0
112.783	0	0	0	0	0	0	0	0	0	0	0	0	0	0	0	0	0	837.572	0	0	704.883	0	0	593.997	0	0	0	0	0	0	0	0	0	0	0	326.202	0	298.307	0	273.492	0	0	0	231.709	222.834	214.161	204.58	351.365	44.0831
113.7	0	0	0	0	0	0	0	0	0	0	0	0	0	0	0	0	0	0	790.246	0	0	0	0	0	0	0	0	480.307	457.89	0	0	0	0	0	0	326.202	311.868	0	0	273.492	262.327	251.279	0	231.709	0	0	0	595.809	0
114.617	0	0	0	0	0	0	0	0	0	0	0	0	0	0	0	949.222	0	0	0	0	0	0	0	593.983	0	0	506.424	0	0	0	0	787.368	0	357.983	0	0	311.86	0	0	0	262.321	0	538.284	178.291	0	0	0	0	191.791
115.533	0	0	0	0	0	0	0	0	0	0	0	0	0	0	0	0	0	0	0	0	0	0	0	0	0	0	0	0	0	0	0	0	0	357.983	0	0	0	0	0	0	0	0	0	231.703	445.657	0	0	0	191.791
116.45	0	0	0	0	0	0	0	0	0	0	0	0	0	1075.49	0	0	890.701	0	0	0	0	0	0	0	0	533.947	0	0	0	869.281	413.492	393.693	0	0	0	0	0	0	0	0	0	0	0	0	0	0	0	0	0
117.367	0	0	0	0	0	0	0	0	0	0	0	0	0	1075.49	0	0	890.701	0	0	0	0	0	0	0	0	0	0	0	457.89	434.64	0	0	375.671	0	0	0	0	0	0	0	0	502.559	0	38.0299	186.261	214.161	412.716	0	0
118.283	0	0	0	0	0	0	0	0	0	0	0	0	0	0	0	0	0	0	0	0	0	0	0	593.983	0	0	0	0	0	0	0	0	0	0	0	326.194	0	298.298	285.544	0	0	0	0	231.703	0	214.156	0	198.406	0
119.2	0	0	0	0	0	0	0	0	0	0	0	0	0	0	0	0	0	0	0	0	0	0	0	0	0	0	0	0	0	0	0	0	0	0	0	0	311.86	0	0	0	524.641	0	0	0	222.829	0	0	198.406	0
120.117	0	0	0	0	0	0	0	0	0	0	0	0	0	0	0	0	0	0	0	0	0	0	0	593.983	0	0	506.424	0	0	0	0	0	0	357.983	0	0	623.72	0	0	0	262.321	251.273	482.653	0	0	214.156	410.927	0	191.791
121.033	0	0	0	0	0	0	1770.79	0	0	0	0	0	0	1075.46	0	0	0	0	0	0	0	0	0	0	563.956	0	0	480.295	0	0	0	393.684	0	0	0	0	0	0	285.544	546.971	262.321	0	241.327	0	0	0	412.705	0	0
121.95	0	0	0	0	0	0	0	0	1512.1	0	0	0	0	0	0	0	0	0	790.226	0	0	0	0	0	0	0	0	0	0	0	0	0	0	0	0	0	0	0	0	0	262.321	0	0	0	445.657	0	206.353	196.627	0
122.867	0	0	0	0	0	0	0	0	0	0	0	0	0	0	0	0	0	0	0	0	0	0	0	0	0	533.947	0	0	0	0	0	0	0	357.992	0	0	0	0	0	0	0	251.279	241.333	0	222.834	428.321	0	0	0
123.783	0	0	0	0	0	0	0	0	0	0	0	0	0	0	0	0	0	0	0	0	0	0	0	0	0	0	0	480.307	457.89	0	0	0	0	0	341.358	0	0	298.307	285.551	0	0	251.279	49.9083	415.498	222.834	0	0	0	0
124.7	0	0	0	0	0	0	0	0	0	0	0	0	0	0	0	0	0	0	790.246	0	0	0	0	0	0	0	0	0	0	0	0	787.387	375.671	0	0	0	0	596.612	0	0	0	0	0	231.709	0	214.161	0	0	0
125.617	0	0	0	0	0	0	0	0	0	0	0	0	0	0	0	0	0	0	0	745.595	0	0	628.702	0	0	0	0	0	0	0	0	0	0	715.967	341.35	0	0	298.298	0	0	0	0	0	231.703	0	0	0	396.811	191.791
126.533	0	0	0	0	0	0	0	0	0	0	0	0	0	0	0	0	0	0	0	0	0	0	0	0	0	0	0	0	0	0	413.482	0	0	0	341.35	0	0	298.298	0	0	0	0	0	0	222.829	214.156	0	595.794	191.791
127.45	0	0	0	0	0	0	0	0	0	0	0	0	0	0	0	0	0	0	0	0	0	0	0	0	0	0	506.424	480.295	0	0	413.482	0	0	0	341.35	326.194	0	0	285.544	273.486	0	0	0	695.108	0	0	0	194.276	0
128.367	0	0	0	0	0	0	0	0	0	0	0	0	0	0	0	0	0	0	0	745.602	0	663.999	628.707	0	0	0	506.429	0	0	0	0	0	0	0	341.354	0	0	298.302	285.547	0	0	0	0	0	0	0	0	196.691	383.409
129.283	0	0	0	0	0	0	0	0	0	0	0	0	0	0	2014.32	0	890.679	0	0	0	0	0	0	593.983	0	0	0	0	0	0	0	0	0	715.967	0	0	311.86	0	0	273.486	262.321	0	0	275.226	403.801	0	0	0	0
130.2	0	0	0	0	0	0	0	0	0	0	0	0	0	0	0	0	0	0	0	0	0	0	0	0	0	0	506.424	0	0	0	0	393.684	0	0	0	0	311.86	0	0	0	262.321	502.546	0	0	222.829	0	204.626	196.44	0
131.117	0	0	0	0	0	0	0	0	0	0	0	0	1148.36	0	0	0	0	0	0	0	0	0	0	0	0	0	0	0	0	0	0	0	0	0	0	326.194	0	0	0	0	262.321	753.819	0	231.703	0	214.156	0	0	189.596
132.033	0	0	0	0	0	0	0	0	0	0	0	0	0	1075.46	0	0	0	837.552	0	0	0	0	0	0	0	0	0	0	0	0	0	393.684	0	0	0	326.194	311.86	0	285.544	0	0	0	482.653	0	0	214.156	619.058	0	0
132.95	0	0	0	0	0	0	0	0	0	0	0	0	0	0	0	0	0	0	0	0	0	0	0	0	0	0	0	960.591	0	0	0	393.684	0	0	0	0	311.86	298.298	0	0	262.321	0	241.327	231.703	222.829	0	206.353	397.197	0
133.867	0	0	0	0	0	0	0	0	0	0	0	0	0	1075.46	0	949.222	0	0	790.226	0	0	0	0	0	0	0	506.424	0	0	0	0	393.684	0	0	0	0	0	0	0	0	262.321	0	0	231.703	0	0	206.353	0	381.386
134.783	0	0	0	0	0	0	0	0	0	0	0	0	0	1075.46	0	0	0	0	0	0	0	663.994	0	0	0	0	0	480.295	0	0	0	0	375.663	0	0	0	0	0	0	0	0	0	723.981	231.703	0	0	0	395.225	383.399
135.7	0	0	0	0	0	0	0	0	0	0	0	0	0	0	0	0	0	0	0	0	0	0	0	0	0	0	0	0	0	0	0	0	0	715.967	341.35	0	24.6203	274.749	0	338.477	199.983	251.273	482.653	0	0	0	0	198.213	189.596
136.617	0	0	0	0	0	0	0	0	0	0	0	0	0	0	0	0	0	0	0	0	704.867	0	0	0	563.956	0	0	0	457.879	0	0	194.603	565.63	0	0	0	623.72	0	0	0	0	251.273	0	0	0	0	199.241	396.427	189.596
137.533	0	0	0	0	0	0	0	0	0	0	0	0	0	0	0	0	0	0	0	0	0	0	0	0	0	0	0	0	0	0	0	0	0	357.983	0	0	0	298.298	0	64.9911	199.983	251.273	0	231.703	222.829	214.156	0	0	189.604
138.45	0	0	0	0	0	0	0	0	0	0	0	0	0	0	0	0	0	0	0	0	0	663.994	0	0	0	0	0	480.295	0	0	0	0	375.663	0	0	0	0	596.597	0	273.486	262.321	502.546	0	231.703	222.829	428.311	0	196.627	189.412
139.367	0	0	0	0	0	0	0	0	0	0	0	0	0	0	0	0	0	0	0	0	0	0	0	0	0	1067.87	506.424	0	0	0	0	393.684	0	1073.95	341.35	0	0	0	0	0	0	502.546	241.327	0	0	214.156	206.353	0	189.412
140.283	0	0	0	0	0	0	0	0	0	0	0	0	0	0	0	0	0	0	0	0	1409.73	0	628.702	593.983	0	0	0	0	0	434.63	413.482	194.603	189.967	357.983	0	0	0	0	0	273.486	0	502.546	482.653	463.405	222.829	214.156	412.705	554.802	39.587
141.2	0	0	0	0	0	0	0	0	0	0	0	0	0	0	0	0	0	0	0	0	0	0	0	0	0	533.933	0	0	0	0	0	0	0	0	0	0	0	298.298	0	273.486	0	0	482.653	0	222.829	0	206.353	198.598	573.177
142.117	0	0	0	0	0	0	0	0	0	0	0	0	0	0	1007.16	0	0	0	0	0	0	0	0	593.983	0	0	0	0	0	0	0	0	0	0	341.35	0	0	0	0	0	0	0	0	231.703	0	428.311	206.353	0	191.791
143.033	0	0	0	0	0	0	0	0	0	0	0	0	0	0	0	0	1781.36	0	0	0	0	0	0	0	0	0	0	0	0	0	0	0	0	357.983	341.35	326.194	0	0	0	0	262.321	251.273	241.327	275.226	626.629	428.311	0	0	0
143.95	0	0	0	0	0	0	0	0	0	0	0	0	0	0	0	0	0	0	0	0	0	0	628.702	0	563.956	533.933	0	0	0	0	413.482	393.684	0	0	0	0	623.72	0	285.544	0	0	251.273	0	0	0	0	0	0	0
144.867	0	0	0	0	0	0	0	0	0	0	0	0	0	0	1007.16	0	0	0	0	0	0	0	0	0	0	0	506.424	0	0	0	0	0	0	357.983	341.35	0	311.86	0	0	0	524.641	502.546	0	231.703	0	214.156	619.058	0	383.582
145.783	0	0	0	0	0	0	0	0	0	0	0	0	0	0	0	0	0	0	0	0	0	0	0	0	0	0	0	0	457.875	434.625	0	0	0	357.98	0	0.483746	311.394	0	285.542	0	0	251.27	0	0	252.458	185.674	205.797	193.293	0
146.7	0	0	0	0	0	0	0	0	0	0	1308.85	0	0	1075.45	0	949.213	0	0	0	0	0	0	0	0	0	533.927	0	0	1373.62	0	0	0	0	0	0	0	0	0	0	0	262.318	251.27	0	0	222.827	214.153	0	192.484	0
147.617	0	0	0	0	0	0	0	0	0	0	0	0	0	0	1007.15	0	0	0	0	0	0	0	0	0	0	533.927	0	0	0	434.625	0	0	0	0	682.693	326.19	311.858	0	0	0	262.318	0	482.649	231.701	222.827	0	204.573	196.432	187.214
148.533	0	0	0	0	0	0	0	0	0	0	0	0	0	0	0	0	0	0	790.212	0	0	0	0	0	0	0	0	480.287	0	0	0	0	375.656	0	0	0	311.854	0	285.538	273.481	0	502.536	241.322	231.699	222.824	214.151	0	0	575.362
149.45	0	0	0	0	0	0	0	0	0	0	0	0	0	0	0	0	0	0	0	0	0	0	0	0	0	0	0	480.287	0	0	826.948	0	0	357.976	0	326.187	0	0	0	0	262.315	251.268	0	231.699	222.824	0	810.74	206.974	191.604
150.367	0	0	0	0	0	0	0	0	0	0	0	0	0	0	0	0	0	0	790.212	0	0	0	0	0	563.946	0	0	480.287	0	434.622	0	0	375.656	357.976	0	0	0	298.293	285.538	0	0	0	482.644	0	0	0	0	0	0
151.283	0	0	0	0	0	0	0	0	0	0	0	0	0	0	1007.14	0	0	837.536	0	745.581	0	0	0	0	0	0	0	960.573	0	0	0	0	0	357.976	341.343	0	311.854	298.293	0	273.481	0	251.268	0	0	222.824	428.302	205.9	0	0
152.2	0	0	0	0	0	0	0	0	0	0	0	0	0	0	0	0	0	0	0	1491.16	0	0	628.69	0	0	0	0	0	457.87	434.622	0	393.677	375.656	0	341.343	0	0	0	0	0	0	0	241.322	0	222.824	214.151	0	0	191.787
153.117	0	0	0	0	0	0	0	0	0	0	0	0	0	0	1007.14	949.204	0	0	0	0	0	0	0	0	0	0	0	0	0	0	0	0	0	0	0	0	0	0	285.538	273.481	262.315	502.536	241.322	0	222.824	214.151	412.697	196.684	0
154.033	0	0	0	0	0	0	0	0	0	0	0	0	0	0	0	0	0	0	0	0	0	0	0	0	0	533.922	0	0	0	0	0	0	0	0	0	326.187	0	0	0	0	524.631	251.268	0	0	222.824	428.302	195.2	6.78739	189.225
154.95	0	0	0	0	0	0	0	0	0	0	0	0	0	0	0	0	0	0	0	0	0	0	0	0	0	0	0	0	0	434.622	0	0	0	0	0	0	0	0	0	0	262.315	0	0	0	0	642.453	0	196.624	764.77
155.867	0	0	0	0	0	0	0	0	0	0	0	0	0	0	0	0	0	0	0	0	0	0	0	0	0	0	0	0	0	0	826.948	0	375.656	357.976	0	0	311.854	0	285.538	0	0	502.536	241.322	0	445.649	428.302	0	0	383.391
156.783	0	0	0	2288.98	0	0	0	0	0	0	0	0	0	0	0	0	0	0	790.219	0	0	0	628.695	0	563.951	0	0	0	457.875	0	0	0	0	0	0	0	0	298.296	0	0	0	251.27	0	0	0	642.46	0	395.039	0
157.7	0	0	0	0	0	1918.15	0	0	0	0	0	0	0	0	0	0	0	0	0	0	1409.72	0	0	0	71.9827	999.706	0	960.582	457.875	0	0	393.68	0	0	0	0	311.858	0	0	0	0	251.27	0	0	0	0	202.846	0	187.398
158.617	0	0	0	0	0	0	0	0	0	0	1308.85	0	0	0	0	0	0	837.544	0	0	0	0	0	0	0	0	0	0	0	0	413.478	0	751.318	357.98	0	0	623.714	298.296	0	0	0	0	0	231.701	222.827	0	202.795	0	185.092
159.533	0	0	0	0	0	0	0	0	0	1408.17	0	0	0	0	0	0	0	0	0	0	0	0	0	593.978	0	0	1012.84	480.292	0	0	0	0	0	0	341.347	326.19	311.858	0	0	546.967	262.318	0	0	0	445.653	0	0	594.185	383.458
160.45	0	0	0	0	0	0	0	0	0	0	0	0	0	0	309.618	657.404	0	0	0	0	0	0	0	0	0	0	0	0	0	0	413.478	0	0	0	0	0	0	298.296	0	273.483	262.318	251.27	0	45.6826	178.894	0	206.351	0	184.888
161.367	0	0	0	0	0	0	0	0	0	0	2617.7	0	0	0	0	0	0	0	0	0	0	0	628.695	0	0	0	506.419	960.582	0	0	0	393.68	375.659	0	0	0	0	298.296	0	546.967	262.318	0	0	0	0	214.153	0	0	0
162.283	0	0	0	0	0	0	0	0	0	0	0	1224.1	0	0	0	0	0	0	0	0	0	0	0	1120.44	64.105	0	0	0	457.875	0	0	0	0	357.98	0	0	0	0	0	67.5255	197.55	0	0	0	0	0	204.019	0	381.336
163.2	0	0	0	0	0	0	0	0	0	0	0	1224.1	0	0	0	0	0	0	0	0	0	1327.97	0	0	0	0	506.419	0	457.875	0	0	0	375.659	0	0	0	0	298.296	285.542	0	524.636	251.27	0	463.4	222.827	0	0	194.076	0
164.117	0	0	0	0	0	0	0	0	0	0	0	0	0	0	0	0	0	0	0	0	0	0	0	0	0	533.927	0	0	0	434.625	0	0	375.659	0	0	0	935.571	0	571.083	546.967	524.636	251.27	241.324	231.701	0	214.153	0	395.221	189.41
165.033	0	0	0	0	0	0	0	0	0	0	0	0	0	0	0	0	0	0	0	0	0	0	0	593.978	0	0	0	378.369	97.1654	0	0	393.68	375.659	357.98	0	0.483746	311.394	0	0	546.967	262.318	251.27	241.324	463.4	222.827	428.307	206.351	0	183.006
165.933	0	0	0	0	0	0	0	0	0	0	0	0	0	0	0	0	0	0	0	0	0	0	0	0	0	0	0	0	0	434.625	0	0	0	357.98	0	326.19	311.858	0	0	0	524.636	0	0	0	445.653	0	206.351	0	0
166.85	0	0	0	0	0	0	0	0	0	0	0	0	0	0	0	0	0	0	790.219	0	0	0	0	0	0	0	506.419	0	915.749	0	0	0	0	0	0	0	0	298.296	0	546.967	0	0	241.324	463.4	891.306	0	204.573	194.462	191.423
167.767	0	0	0	2288.98	0	0	0	0	0	0	0	0	0	0	0	0	0	0	790.219	0	0	0	0	0	563.951	0	0	0	457.875	0	413.478	0	0	0	989.597	32.9145	0	298.296	571.083	0	0	0	0	0	0	214.153	0	392.751	0
168.683	0	0	0	0	0	0	0	0	0	0	0	0	0	0	0	949.213	0	0	790.219	0	0	0	0	0	0	0	0	0	0	0	413.478	0	0	0	0	326.19	0	0	0	0	262.318	0	241.324	231.701	0	0	0	0	183.069
169.6	0	0	0	0	0	0	0	0	0	0	0	0	0	0	1007.15	0	0	0	0	0	0	0	0	0	0	0	0	0	457.875	0	0	0	0	637.751	74.576	652.381	0	345.515	525.883	273.483	262.318	0	241.324	45.6826	178.894	0	0	594.236	189.547
170.517	0	0	0	0	0	0	0	0	0	0	0	0	0	0	0	949.213	0	837.544	0	0	0	0	1886.09	0	0	533.927	0	0	0	869.252	0	0	375.659	0	0	0	623.714	0	0	0	262.318	251.27	0	0	0	428.307	615.496	0	186.848
171.433	0	0	0	0	0	0	0	0	0	0	0	0	0	0	0	0	0	0	0	0	0	0	0	0	0	0	0	0	457.875	0	0	787.36	375.659	357.98	0	0	0	298.296	571.083	0	0	0	540.529	407.83	445.653	428.307	199.344	158.675	33.428
172.35	0	0	0	0	0	0	0	0	0	0	0	0	0	0	0	0	0	0	0	0	0	0	0	1187.96	0	533.927	0	0	457.875	0	0	393.68	0	0	1024.04	326.19	0	298.296	0	273.483	0	251.27	0	231.701	0	428.307	199.291	394.518	0
173.267	0	0	0	0	0	0	0	0	0	0	0	0	0	0	0	0	890.671	0	0	0	0	0	628.695	0	563.951	0	0	0	0	0	0	0	375.659	0	0	326.19	311.858	298.296	0	0	524.636	251.27	241.324	231.701	0	214.153	0	0	314.712
174.183	0	0	0	0	0	0	0	0	0	0	0	0	0	0	0	0	0	0	0	0	0	0	0	0	0	533.927	0	0	0	0	0	0	0	0	648.25	359.105	0	0	285.542	0	262.318	0	723.973	463.4	445.653	428.307	0	198.403	185.202
175.1	0	0	0	0	0	0	0	0	0	0	0	0	0	0	0	0	0	0	0	0	0	0	0	0	0	0	0	480.295	0	0	0	0	0	0	0	0	0	0	0	0	66.7992	187.287	241.327	231.703	222.829	428.311	820.076	0	0
176.017	0	0	0	0	0	0	0	0	0	0	0	0	0	0	0	0	0	0	0	0	0	0	0	0	0	1067.87	506.424	0	0	0	413.482	0	0	357.983	0	326.194	0	298.298	285.544	0	0	0	241.327	463.405	0	428.311	0	0	189.596
176.933	0	0	0	0	0	0	0	0	0	0	0	0	0	0	0	0	0	0	0	0	0	0	0	0	0	0	0	480.295	0	0	0	0	0	357.983	0	0	0	298.298	0	0	0	0	0	231.703	0	0	410.982	0	0
177.85	0	0	0	0	0	0	0	0	0	0	0	0	0	0	1007.16	949.222	0	0	0	0	0	0	0	0	0	533.933	0	0	0	0	0	0	375.663	715.967	0	323.713	2.37114	298.298	285.544	273.486	0	0	482.653	463.405	445.657	0	412.705	0	575.212
178.767	0	0	0	0	0	0	0	0	0	0	0	0	1148.36	0	0	0	0	0	0	745.595	0	663.994	0	593.983	0	0	506.424	480.295	0	0	0	393.684	375.663	0	682.699	652.388	0	596.597	285.544	546.971	66.7992	187.287	0	0	0	428.311	0	198.23	189.678
179.683	0	0	0	0	0	0	0	0	0	0	0	0	0	0	0	0	0	0	0	0	0	0	0	593.978	0	0	0	0	0	0	0	393.68	0	357.98	0	326.19	0	0	285.542	0	0	251.27	0	231.701	222.827	214.153	202.85	0	381.205
180.6	0	8318.22	0	0	0	0	0	0	0	0	0	0	0	0	0	0	0	0	0	0	704.86	0	0	0	0	0	0	480.292	0	0	413.478	0	0	0	341.347	0	0	0	285.542	0	0	251.27	0	231.701	222.827	214.153	204.573	0	121.35
181.7	0	0	0	0	0	0	1770.78	4901.74	0	0	0	0	0	0	0	0	0	0	0	745.588	704.86	663.987	0	593.978	0	0	0	0	457.875	0	826.956	393.68	751.318	0	0	652.381	623.714	0	0	273.483	262.318	251.27	0	231.701	0	642.46	0	196.439	0
182.617	0	0	0	0	0	0	0	0	0	0	0	0	0	0	0	0	0	0	0	0	0	0	0	0	0	0	506.419	0	0	0	0	0	0	0	0	652.381	0	0	0	273.483	0	502.541	0	0	222.827	214.153	615.496	0	383.212
183.533	0	0	0	0	0	0	0	0	0	0	0	0	0	0	0	0	0	0	0	0	0	663.987	0	0	0	0	0	0	0	0	0	0	0	0	341.347	0	0	298.296	285.542	273.483	0	0	241.324	0	445.653	0	0	194.467	0
184.45	0	0	0	0	0	0	0	0	0	0	0	0	0	0	0	0	0	0	0	0	0	0	0	0	0	0	0	480.292	915.749	0	0	0	0	0	0	0	311.858	298.296	285.542	273.483	0	251.27	241.324	0	222.827	438.257	191.536	198.03	573.172
185.367	0	0	0	0	0	0	0	0	0	0	0	0	0	0	0	0	0	0	0	0	0	0	0	0	0	0	0	0	0	434.625	0	0	0	0	0	326.19	311.858	298.296	0	0	262.318	251.27	241.324	231.701	668.479	0	204.636	593.815	187.231
186.283	0	0	0	0	0	0	0	0	0	0	0	0	0	0	0	0	0	0	0	0	0	0	0	593.978	0	0	506.419	0	457.875	1303.88	413.478	393.68	0	0	0	0	311.858	0	285.542	273.483	0	251.27	241.324	463.4	668.479	214.153	199.392	0	0
187.2	0	0	0	0	0	0	0	0	0	0	0	0	0	0	0	0	0	0	0	0	0	0	0	593.978	563.951	0	0	0	0	0	413.478	393.68	0	0	0	0	623.714	298.296	571.083	273.483	0	0	241.324	695.101	0	0	206.351	0	0
188.117	0	0	0	0	0	0	0	0	0	0	0	0	0	0	0	0	0	0	0	0	0	0	0	0	563.951	0	0	0	457.875	434.625	0	0	0	0	0	0	0	0	285.542	273.483	262.318	568.333	660.786	0	0	0	409.146	593.451	956.788
189.033	0	0	0	0	0	0	0	0	0	0	0	0	0	0	0	0	890.671	0	0	0	0	663.987	0	0	0	533.927	2025.68	480.292	0	434.625	0	393.68	0	0	682.693	0	311.858	0	0	0	524.636	251.27	0	0	445.653	214.153	204.623	194.474	381.09
189.95	0	0	0	0	0	0	0	0	0	0	0	0	0	0	0	0	890.671	0	0	0	0	0	0	0	0	0	0	0	0	0	413.478	393.68	751.318	0	0	326.19	0	298.296	0	546.967	262.318	0	482.649	231.701	0	642.46	206.351	595.789	0
190.867	0	0	0	0	0	0	0	0	1512.08	0	0	0	0	0	0	0	0	0	0	0	0	663.987	0	0	0	0	0	0	0	0	0	0	375.659	0	341.347	326.19	311.858	0	0	0	262.318	0	0	0	0	214.153	0	0	382.919
191.783	0	0	0	0	0	0	0	0	0	0	0	0	0	0	0	0	0	0	0	0	0	0	0	0	0	0	0	0	457.868	0	0	0	375.654	357.975	0	326.186	311.853	0	285.537	0	0	320.672	415.984	0	445.647	214.15	0	0	572.979
192.7	0	0	0	0	0	0	0	0	0	0	0	0	0	0	0	0	0	0	0	0	0	0	628.687	0	0	0	0	0	0	434.619	0	393.674	0	0	0	0	311.853	0	0	0	0	0	0	463.394	445.647	428.3	0	194.083	0
193.617	0	0	0	0	0	0	0	0	0	1408.15	0	0	0	0	0	949.198	0	0	0	0	704.849	0	0	0	0	0	0	0	0	0	0	0	0	357.975	341.342	652.372	311.853	0	285.537	273.479	0	251.267	0	0	222.823	214.15	0	196.622	0
194.533	0	0	0	0	0	0	0	0	0	0	0	0	0	0	0	0	0	0	0	0	0	0	0	1187.94	0	0	0	480.284	0	0	413.472	0	375.654	0	0	0	623.705	0	0	0	0	0	241.321	0	255.658	182.592	204.573	198.401	0
195.45	0	0	0	0	0	0	0	1633.89	0	0	0	0	0	0	0	0	0	0	0	745.577	0	0	0	593.968	0	198.185	318.438	0	0	434.619	413.472	393.674	375.654	357.975	341.342	326.186	0	298.292	0	0	262.314	0	241.321	0	222.823	428.3	412.695	591.971	0
196.367	0	0	0	0	0	0	0	0	0	0	0	0	0	0	0	0	0	0	0	0	704.849	0	0	0	0	0	1012.82	480.284	0	434.619	0	0	0	357.975	0	326.186	0	0	285.537	273.479	0	251.267	0	231.697	0	428.3	0	196.494	123.922
197.283	0	0	0	0	0	0	0	0	0	0	0	0	0	0	0	0	0	0	0	0	0	0	0	593.968	563.943	0	0	0	0	0	0	0	0	0	0	0	0	0	0	820.438	262.314	251.267	0	49.0171	175.684	214.15	206.347	393.312	187.117
198.2	0	0	0	0	0	0	0	0	0	0	0	0	0	0	0	0	0	0	0	0	0	0	0	0	0	1067.84	0	960.568	457.868	0	0	0	0	0	0	0	0	596.583	571.074	273.479	0	0	0	0	0	0	206.347	196.689	191.61
199.117	0	0	0	0	0	0	0	0	0	0	0	0	0	0	0	0	0	0	0	0	0	0	0	0	0	0	288.918	686.58	457.879	0	0	787.368	0	357.983	0	0	311.86	0	0	0	262.321	502.546	0	0	222.829	642.465	0	0	115.021
200.033	0	0	0	0	0	0	0	0	0	1408.15	0	390.139	782.339	0	0	0	0	0	0	0	0	0	0	0	0	0	0	0	0	0	826.944	393.674	0	0	0	0	623.705	298.292	0	0	262.314	69.4048	174.663	463.394	445.647	428.3	412.695	196.691	187.331
200.95	0	0	0	2288.95	0	0	0	0	0	0	0	1224.09	0	0	0	0	0	0	0	0	0	0	0	0	0	0	0	0	0	434.619	0	0	751.307	0	0	0	0	298.292	0	273.479	262.314	502.534	0	0	445.647	214.15	0	188.805	759.561
201.867	0	0	0	0	0	0	0	0	0	0	0	0	0	0	0	0	890.657	0	0	0	0	0	0	0	0	533.92	0	0	0	0	0	0	0	0	341.342	0	623.705	0	285.537	0	0	0	241.321	231.697	222.823	0	411.019	0	0
202.783	0	0	0	0	0	0	0	0	0	0	0	0	0	0	0	0	0	0	0	0	0	0	0	0	0	0	0	480.284	0	0	0	393.674	0	0	0	652.372	311.853	298.292	0	273.479	262.314	0	0	0	668.469	642.45	402.585	402.974	383.206
203.7	0	0	0	0	0	0	0	0	0	0	0	0	0	0	0	0	0	0	0	1491.16	0	0	0	0	0	0	0	0	0	0	826.944	393.674	375.654	357.975	0	0	0	0	0	273.479	0	0	241.321	0	222.823	428.3	411.176	196.524	0
204.617	0	0	0	0	0	0	0	0	0	0	0	0	0	0	2014.27	0	0	0	0	0	0	0	0	0	0	0	0	0	0	0	826.944	393.674	375.654	0	0	5.0601	618.867	0	285.537	0	524.629	251.267	241.321	463.394	0	642.45	615.495	194.395	575.004
205.533	0	0	0	0	0	0	0	0	0	0	0	0	0	0	0	0	0	0	0	0	0	0	0	593.968	0	0	0	0	0	0	413.472	0	0	0	0	326.186	0	596.583	0	273.479	524.629	0	0	0	668.469	428.3	1232.99	394.15	189.442
206.45	0	0	0	0	0	0	0	0	0	0	0	0	0	0	0	0	0	0	0	0	0	0	0	0	0	533.92	0	0	0	434.619	0	0	498.147	599.22	0	0	0	596.583	0	820.438	524.629	0	241.321	0	668.469	214.15	619.042	0	762.561
207.367	0	0	0	0	0	0	0	0	0	0	0	0	0	0	0	0	0	0	0	0	0	0	0	0	0	533.92	0	0	0	0	413.472	0	0	0	0	0	311.853	0	285.537	273.479	0	753.8	0	463.394	222.823	227.172	601.219	192.233	380.921
208.283	0	0	0	0	0	0	0	0	0	0	0	0	0	0	0	0	0	0	0	0	704.849	0	0	0	0	0	299.573	1156.74	0	434.619	0	0	375.654	0	341.342	326.186	0	0	571.074	273.479	262.314	0	0	0	668.469	0	201.071	0	187.419
209.2	0	0	0	0	0	0	0	0	0	0	0	0	0	0	0	0	0	837.531	0	0	0	663.978	628.687	0	0	533.92	0	480.284	0	434.619	0	0	0	715.95	0	326.186	311.853	298.292	285.537	273.479	524.629	0	482.642	0	0	0	199.346	197.836	0
210.117	0	0	0	0	0	0	0	0	0	0	0	0	0	0	0	0	0	0	0	0	0	0	0	0	0	0	0	0	0	434.619	0	0	375.654	0	0	0	0	0	1142.15	0	0	502.534	0	231.697	0	214.15	202.842	755.699	32.8777
211.033	0	0	0	0	0	0	0	0	0	0	0	0	0	0	0	0	0	0	790.208	623.565	820.198	0	0	0	0	533.92	506.411	0	0	434.619	0	0	0	357.975	0	0	0	298.292	0	273.479	524.629	251.267	0	231.697	445.647	214.15	204.62	992.779	381.523
211.95	0	0	0	0	0	0	0	0	0	0	0	0	0	0	0	0	0	0	0	0	0	0	628.687	0	0	0	0	0	0	0	0	0	0	0	0	0	0	0	0	273.479	0	251.267	241.321	463.394	222.823	428.3	204.577	0	0
212.867	3050.3	0	0	0	0	0	0	0	0	0	0	0	0	0	0	0	0	0	0	0	0	0	0	593.968	0	0	0	0	0	434.619	0	787.348	375.654	0	341.342	0	0	0	285.537	273.479	73.0016	432.606	241.321	0	445.647	214.15	619.042	198.593	189.692
213.783	0	0	0	0	0	1918.12	0	0	0	0	0	0	0	1075.44	0	0	890.657	0	0	0	0	0	0	0	0	0	0	480.284	0	869.238	0	0	375.654	357.975	0	0	311.853	0	856.612	1093.92	262.314	502.534	241.321	0	222.823	214.15	0	194.773	191.431
214.7	0	0	0	0	0	0	0	0	0	0	0	0	0	0	0	0	890.657	0	0	745.577	0	0	0	0	0	533.92	0	0	0	434.619	0	0	375.654	0	0	326.186	0	0	0	820.438	0	502.534	543.995	404.489	222.823	0	618.529	191.552	376.606
215.617	3050.3	0	2511.28	0	0	0	0	0	0	0	0	0	0	0	0	0	0	0	0	0	0	663.978	0	593.968	563.943	0	0	0	0	0	0	0	0	0	652.995	28.3697	311.853	0	285.537	546.959	262.314	251.267	0	0	0	214.15	0	196.508	568.687
216.533	0	0	0	0	0	0	0	0	0	0	1308.83	0	0	0	0	0	0	0	0	0	0	0	1257.37	0	0	0	0	0	0	0	0	393.674	0	357.975	341.342	326.186	0	894.875	0	0	0	0	0	231.697	0	428.3	0	192.753	184.871
217.45	0	0	0	0	0	0	0	0	1512.06	0	0	0	0	0	0	0	890.657	0	0	0	0	663.978	0	0	0	0	0	0	0	79.8837	337.474	0	0	357.975	341.342	657.432	307.015	298.292	0	0	0	0	241.321	0	222.823	655.472	190.305	393.045	570.617
218.367	0	0	0	0	0	0	0	0	0	0	0	0	0	0	0	0	0	0	0	0	0	0	0	0	563.943	0	0	0	457.868	0	0	0	0	357.975	0	326.186	0	0	285.537	0	0	571.939	174.663	926.788	668.469	428.3	202.459	192.332	0
219.283	0	0	0	0	0	0	0	0	0	0	0	0	0	0	1007.13	0	0	0	0	0	0	0	0	0	0	0	0	0	457.868	0	0	0	0	715.95	341.342	652.372	311.853	0	571.074	0	0	251.267	241.321	695.091	445.647	227.172	805.824	394.456	570.803
220.2	0	0	0	0	0	0	0	0	0	0	0	0	0	0	0	0	0	0	790.208	0	0	0	0	0	0	0	0	480.284	0	0	0	0	0	0	341.342	326.186	623.705	298.292	285.537	0	0	502.534	0	0	0	214.15	0	0	762.57
221.117	0	0	0	0	0	0	0	0	0	0	0	0	0	0	0	0	0	0	790.208	0	0	0	0	0	0	0	0	0	0	0	0	0	375.654	357.975	0	0	0	298.292	0	820.438	524.629	251.267	0	0	222.823	0	202.897	186.456	761.7
222.033	0	0	0	0	0	0	0	0	0	0	0	0	0	0	0	0	0	0	0	0	704.849	0	0	0	0	198.185	824.85	480.284	457.868	0	0	393.674	375.654	0	682.683	0	0	0	0	273.479	0	251.267	482.642	231.697	445.647	227.172	192.23	196.513	0
222.95	0	0	0	0	0	0	0	0	397.154	1038.29	0	0	0	0	1007.13	0	0	0	0	0	0	0	0	0	0	0	506.411	0	914.962	0.7337	413.472	0	751.307	0	0	326.186	0	0	0	820.438	0	0	241.321	463.394	222.823	642.45	0	0	383.284
223.867	0	0	0	0	0	0	0	0	0	0	0	0	0	0	0	0	0	0	0	0	0	0	0	0	0	533.92	0	0	0	0	0	0	375.654	0	0	0	0	298.292	571.074	273.479	524.629	0	723.963	695.091	0	0	202.949	0	383.396
224.783	0	0	0	0	0	0	0	0	0	0	1308.84	0	0	0	0	0	0	0	0	0	0	663.984	0	0	563.949	0	0	480.289	0	0	0	787.357	375.657	0	1024.03	326.189	29.0222	568.828	571.08	273.482	0	251.269	0	695.098	0	428.304	412.699	397.19	573.334
225.7	0	0	0	0	0	0	0	0	1512.08	0	2617.68	0	0	0	1007.14	0	0	0	0	0	704.856	0	0	0	1127.9	0	0	480.289	0	0	0	0	0	0	0	326.189	0	0	285.541	820.446	0	0	482.647	463.398	222.826	214.152	409.202	790.194	0
226.617	0	0	0	2288.97	0	1918.14	0	1633.9	1512.08	0	0	0	0	0	0	949.207	0	0	0	0	0	663.984	628.692	0	0	0	0	0	457.873	0	0	787.357	0	0	0	0	0	298.294	856.621	0	262.317	0	241.323	695.098	0	0	0	0	189.2
227.533	0	0	0	0	0	0	1770.77	0	0	0	0	0	1148.35	0	0	0	0	0	0	0	0	0	0	0	563.949	533.925	506.416	0	0	434.623	413.476	0	0	357.979	341.344	0	311.855	298.294	0	546.963	262.317	251.269	241.323	463.398	222.826	0	0	198.432	185.21
228.45	0	0	2511.31	0	0	0	3541.53	1633.9	1512.08	1408.17	0	0	0	0	0	949.207	1781.33	837.54	790.215	0	0	663.984	0	0	0	0	506.416	0	0	0	0	393.678	0	0	341.344	0	0	298.294	285.541	0	262.317	0	241.323	0	0	0	202.798	390.953	0
229.367	631.031	2199.13	2511.31	0	2097.13	1918.14	0	1633.9	0	1408.17	0	1224.1	0	0	0	949.207	0	0	790.215	0	0	0	0	0	0	533.925	0	0	0	434.623	0	0	0	0	341.344	0	0	0	0	546.963	0	251.269	241.323	463.398	445.65	214.152	202.805	194.47	381.262
230.283	3050.33	7222.06	992.777	4577.94	2097.13	3836.29	0	1633.9	0	0	0	1224.1	0	1075.45	2014.29	949.207	1781.33	0	0	0	0	0	0	593.975	563.949	533.925	506.416	0	457.873	0	0	0	0	0	0	0	0	0	285.541	546.963	262.317	0	241.323	231.7	891.301	11.0328	400.347	198.409	377.208
231.2	9150.9	0	5022.57	2288.95	8388.43	7672.5	3541.5	4901.66	3024.12	5632.61	0	4896.34	0	1075.44	1007.13	949.198	890.657	1048.94	1380.95	745.577	0	663.978	0	0	0	0	299.573	676.451	0	0	0	393.674	375.654	0	341.342	326.186	623.705	51.4534	807.358	0	524.629	251.267	302.674	867.883	222.823	428.3	201.119	0	381.164
232.117	0	5545.4	2511.28	2288.95	2097.11	1918.12	1770.75	1633.89	3024.12	0	5235.32	4896.34	2296.67	2150.87	1007.13	1898.4	1781.32	2512.59	3160.83	0	0	0	0	593.968	642.921	459.146	0	0	0	434.619	413.472	393.674	375.654	0	341.342	0	311.853	0	571.074	273.479	0	0	0	0	0	214.15	0	198.21	571.06
233.033	6100.6	0	5022.57	9155.79	2097.11	3836.25	5312.25	4901.66	4536.18	5632.61	3926.49	3672.26	6497.68	4669.17	2014.27	1898.4	890.657	2512.59	790.208	1491.16	704.849	1991.93	0	0	0	533.92	0	480.284	0	0	0	0	0	0	0	0	31.8738	566.094	571.074	273.479	262.314	753.8	482.642	231.697	222.823	0	204.73	591.786	191.431
233.95	3050.3	0	7533.85	4577.9	12112.8	6184.08	6250.5	11875.3	9377.82	7914.73	10967.1	14245.2	9210.69	10046.3	4028.54	4745.99	3562.63	2512.59	1580.41	1491.16	0	663.978	1257.37	0	0	0	0	0	457.868	0	0	0	0	0	341.342	326.186	0	596.583	0	273.479	0	251.267	241.321	0	32.8363	610.892	206.347	190.833	562.73
234.867	3050.33	5545.45	5022.61	2288.97	2097.13	9879.33	12128.9	9803.42	7560.37	9857.17	9161.89	11016.9	3445.04	5361.07	5050.85	3796.83	2672	4187.7	1580.43	745.584	704.856	663.984	1886.08	1187.95	563.949	0	0	480.289	457.873	0	0	0	375.657	357.979	0	326.189	0	0	285.541	546.963	0	0	0	463.398	668.476	0	399.165	200.324	375.156
235.783	0	5545.45	5022.61	6866.91	4194.26	5754.43	10624.6	11089.7	10906.2	18306.2	7853.05	9792.77	6890.08	10722.1	11108.9	11390.5	10688	6068.28	2966.97	2982.34	1409.71	0	628.692	0	563.949	0	0	0	0	0	0	0	0	0	0	326.189	0	298.294	285.541	0	0	251.269	482.647	231.7	445.65	642.457	410.98	198.409	0
236.7	12201.3	8318.18	2511.31	13733.8	8388.51	3836.29	1770.77	1633.9	10584.5	8449	11779.6	12241	16825.7	6826.82	7050.01	15187.3	8906.66	6068.28	9716.44	4069.92	2114.57	3319.92	628.692	1187.95	563.949	533.925	0	480.289	0	0	0	0	375.657	1431.91	682.69	0	311.855	0	0	0	0	0	723.97	231.7	0	214.152	0	0	0
237.617	6100.66	9994.79	21069	9168.88	6291.38	9590.71	3541.53	11437.3	12096.6	11265.3	15706.1	8568.67	12631.8	10738.3	4670.15	11398	3892.28	5230.74	9288.69	5964.68	9867.98	2655.93	3143.46	593.975	563.949	0	506.416	480.289	0	0	143.912	256.657	375.657	0	0	652.378	311.855	0	285.541	0	0	0	0	463.398	0	0	0	397.19	191.788
238.533	6100.66	5545.45	5022.61	4577.94	12582.8	7961.19	12128.9	8169.52	15120.7	16898	11779.6	17520.1	14569.5	18282.6	13092.9	9492.07	8854.54	10937	7539.69	9034.01	5879.91	6639.84	3143.46	2969.87	2255.79	533.925	1012.83	0	0	0	0	0	0	0	0	0	0	347.005	238.912	273.482	0	251.269	241.323	231.7	222.826	214.152	407.017	0	0
239.45	3050.33	2772.73	5022.61	9155.88	2097.13	13427	7083.07	4727.92	10745.4	10723.1	5739.37	15913.3	10335.1	13980.8	17121.4	9492.07	8016	6905.82	14030	7946.44	8851.74	11144.2	4400.85	1781.92	1766.29	2599.14	1814.63	680.433	457.873	434.623	0	393.678	375.657	0	341.344	0	623.71	0	285.541	273.482	0	251.269	0	0	445.65	0	613.877	0	184.922
240.367	7362.72	12716.4	12556.5	18311.8	12582.8	5754.43	14166.1	6361.82	13769.5	11265.3	13088.4	17520.1	21060	16489.7	6058	19933.4	14250.7	8375.39	11853.2	8201.43	8534.47	9475.19	9821.23	3563.85	4511.59	3203.55	1519.25	960.577	1373.62	0	0	0	0	0	0	0	311.855	0	285.541	0	262.317	0	241.323	231.7	222.826	0	0	0	309.742
241.283	12201.3	11090.9	12556.5	4577.94	10485.6	23017.7	7083.07	9803.42	9072.45	26755.2	19632.6	24481.9	18722.9	15788.4	21165.2	19582.1	18038.7	20199	16232.1	18236	9944.18	12131.1	8337.06	9058.92	5137.21	5873.18	3038.5	2881.73	2742.57	1742.92	2480.86	0	0	357.979	341.344	0	0	0	285.541	0	0	0	241.323	231.7	0	0	204.723	198.419	379.267
242.2	3050.33	18313	23594.5	6866.91	16777	17263.3	4470.62	18749.6	9072.45	19172.1	10974.7	12623.7	18014.5	22584.4	13406.1	21536.6	15037.1	20199	21335.8	17766.5	16332.2	13118.1	11469.5	8250.68	5137.21	3203.55	3038.5	1921.15	915.744	1303.87	0	0	0	0	341.344	326.189	0	0	0	0	262.317	0	0	0	445.65	428.304	0	194.458	572.912
243.117	12784.8	10006.4	28606.3	16022.6	18874	15345	15936.8	16338.9	12493.6	12303.5	15634.6	25772.5	13780	26867.4	24188.6	22435.9	20808.7	16124.5	21926.4	20632.2	17933.4	17442.9	12516	8734.84	8053.16	6791.42	3844.45	2117.3	457.868	434.619	1240.42	0	375.654	0	341.342	326.186	311.853	0	0	0	0	251.267	0	231.697	445.647	214.15	411.129	389.318	382.857
244.033	25045.7	24369.6	12562.8	19202.2	19680	13856.6	17707.5	21075.5	18297.5	23938.6	17014.8	25705.8	31761.1	32621.2	17130	28390.5	25863.3	25380.6	24730.4	22581.9	26899.6	16599.4	15273.4	11584.2	7445.69	9274.83	6901.79	3842.27	1373.6	1303.86	1240.42	393.674	0	357.975	0	326.186	623.705	596.583	0	0	262.314	753.8	482.642	0	222.823	214.15	199.352	192.258	379.066
244.95	33553.3	24954.3	25119.2	26965.4	18858.8	17692.8	20416.5	17107	7560.3	17771.8	18820.1	23203.9	11533.7	29018.2	20799.7	30375.8	28778.7	26429.5	24174.2	22295	19817.3	16522.7	15717.2	10631.2	14719.7	9076.64	6583.35	3842.27	4120.81	4346.19	0	787.348	375.654	715.95	682.683	326.186	0	0	0	0	0	0	0	231.697	445.647	0	409.147	196.375	187.481
245.867	13344.9	46062.8	26101.6	16006.6	20970.9	21099.2	35414.7	17816.3	15670.6	17928.2	16958.7	20035	19148.5	32260.4	26513.9	17726.9	20405.3	27093	26749.8	30252.3	21452.4	16376.2	23979	17749.9	14934.9	9654.88	12265.4	6732.77	4295.54	3995.16	1160.85	393.671	2253.9	0	682.677	0	0	0	0	0	0	574.275	413.73	0	0	428.296	407.46	0	187.469
246.783	37175.2	21108.7	36129.2	18311.4	29359.2	27161.3	20265.5	29586.1	30674.8	20596	16138.9	22085.6	25256	20437.4	40259.5	32909.3	30559.8	30622.9	30495.8	23775.2	26784	24023	18941.4	16818.8	18904.5	14336.6	14685.8	7684.47	6413.21	4777.8	2480.81	1574.68	375.65	0	0	326.182	0	596.577	285.535	273.477	0	0	0	231.695	222.821	214.148	610.838	597.84	186.986
247.7	30502.4	40528.8	18539.6	26095.4	30165.8	29499.9	28995.1	28379.3	27353.1	24828.2	31892.8	32230.6	25653.3	25093.1	34237.7	41384.9	22588	23705.3	31941.4	21107.8	31809.7	26738.3	20910.6	21328.6	17723.3	15483.4	16006.4	5951.5	10086.9	5723.99	1157.28	1968.33	0	0	1024	652.359	0	298.286	0	273.474	0	251.261	0	53.3408	617.158	0	820.091	194.148	189.392
248.617	45753.6	42240.5	29545.4	41200.3	23067.8	49870.3	27517.3	25259.1	34776.7	38391.5	33683.1	24481.2	34085.9	28301.3	32893.9	20254.1	29357.5	24319.6	34868	27269.9	22948.8	25987.6	24894.7	20143.7	18834.2	12113.2	12263.2	14304.4	7797.64	4767.4	2067.32	2572.32	1677.54	1431.87	0	652.359	311.846	298.286	285.531	273.474	0	251.261	241.317	463.385	222.819	642.438	615.689	198.228	183.238
249.533	40881.2	64875.5	43680.5	56742.7	60331.6	41419.7	26267.8	40404	38210.3	32240.9	36741.8	20846.9	38664.7	32616.4	28865.4	25000	27609.9	29313	25731	29926.3	32111.7	35016.7	26608.8	31184.9	20574.2	21930.5	15303.8	10274	7332.76	8250.95	5375.03	3753.32	1677.54	2147.81	1706.67	652.359	311.846	894.857	571.064	0	524.618	0	0	463.385	222.819	214.146	0	391.226	0
250.45	54904.4	44362.4	47713.5	43489.2	38945	46856.6	50679.1	38051	45497.5	30460.8	42363.2	34273.7	35219.8	45521.4	32227.7	33221.3	25761.2	23960.2	29705.6	33234.4	24266.4	26873.6	28955.2	28065.5	23733.4	18773.7	21494.5	12675.3	11453.5	3470.23	2067.32	3543	1878.23	357.968	1706.67	326.18	0	0	0	0	0	0	0	231.693	0	0	204.714	593.681	0
251.367	36602.9	49907.7	42748.1	61294.5	46551.4	42197.9	50536.7	38034.9	39999.8	35707.8	33181.4	27758.3	45565	42658.2	35573.6	42067.1	32240	37423.8	26099.9	39618.7	27177.8	35418.4	32515.2	24702.2	23169.5	22958.1	17436.7	21229.4	10261	13887.6	7751.76	6031.05	6735.89	2505.78	1706.67	978.539	935.539	1491.43	285.531	0	0	0	0	0	0	214.146	408.978	192.421	379.041
252.283	51854.1	69316.2	52764.5	38431.4	44004.7	73933.3	49950.7	49766.9	46602.7	41087.4	45767.7	42060.9	37906.8	30819.6	39269.7	33845.8	44708.9	40159.6	40112.8	30560.9	37058.4	29791.7	30380.8	27722.8	19349.8	23739.1	21998.7	24695.2	19397.2	10518	13302.4	5391.02	2603.78	3154.87	2429.56	674.835	1247.39	298.286	571.064	0	0	0	482.632	231.693	0	428.291	0	0	372.426
253.2	45267.2	47025.5	66281.6	64980.8	36007.4	55163.7	51721.5	51400.8	65431.3	37115.9	34449.8	46571.1	53214.8	53403.3	30879.7	30695.1	36516.3	29145.2	31619.6	41556.6	35036	38336.5	42530.1	28021.9	27817.3	29161.6	29485.2	22877.9	20777.8	15639.3	12403.9	11416.3	4507.75	4653.58	1024	1957.08	623.693	894.857	571.064	0	786.927	251.261	241.317	695.078	445.638	214.146	204.663	0	0
254.117	73279.6	45313.8	47713.5	56768.7	39810.6	59872	41683.1	61056.4	43985.4	38391.5	33683.1	46100.3	43268.4	43738.2	46306.7	39161.8	45165.6	36268.1	36237.7	36962.3	42071.4	32938.1	30592.9	30933.6	41012.1	36262.7	29791	25655.7	27194.8	20066.1	15369.8	14024.7	9271.25	6557.68	3072.02	2935.62	1596.82	1157.19	1142.13	546.947	0	0	241.317	0	222.819	214.146	0	0	374.695
255.033	50032	69359.9	37107.7	46669.6	83042.2	57860	65223.6	73376.1	48935.4	50679.1	31045.3	44076.1	57424.1	39790.4	43972.2	51245	34021.2	44124	42348.6	42926.8	33705.5	38298.3	42826.2	32915.9	39408.4	35972.4	26640.9	23153.8	18869.8	13025	11577	6692.34	10518.1	4228.77	3794.9	1653.37	973.124	1753.76	0	0	1049.24	251.261	0	231.693	445.638	0	197.824	594.845	191.783
255.95	56800.3	55950.5	61287.7	70904	65757.3	42465.7	69278.1	39684.9	61445.6	51183.7	40688.4	60402.9	56279.8	52332.4	42627.7	40785.9	46902.8	50114.8	51175.5	33654.2	33705.5	31789.8	35574.6	32522.3	32465.1	37413.9	26951	21712.9	21609.9	19550.8	20414.4	8357.01	12050	7989.55	8192.04	4240.34	2494.77	2684.57	1211.86	480.16	262.309	0	548.489	631.847	222.819	214.146	206.343	198.589	187.611
256.867	83024.4	90480.1	75737.1	71847.5	72556.8	54658.5	53199.2	49619.4	48521.5	55289	53254.5	59216.7	50930.6	50894.1	51346.6	54395.7	41592.7	42713.3	37238.5	30141.2	43309.9	36391.1	35113.9	39690.4	45492.3	39305.9	36903.4	33132.4	30406.8	27447.9	18005.2	11332.1	11820	6085.46	5072.99	2980.57	3430.31	1193.14	571.064	0	524.618	251.261	241.317	231.693	0	0	199.546	194.041	378.943
257.783	117805	63207.5	57169	62717.9	53233.6	73933.3	59760.9	70124.4	58969.2	40317.6	44920.2	43708.9	67383	48035.3	49332.3	52782.4	58213.7	50505.8	45275.2	53673.3	27987.6	42455.6	45545.4	42769.1	36637	38848.9	28271.8	30065.8	24807.9	16255.3	15596.1	16485.8	13147.6	13111.1	7978.18	6849.77	2806.62	3395.03	2816.03	753.633	524.618	251.261	723.949	0	445.638	0	204.769	792.292	0
258.7	62125.3	58225.6	87893.2	69584.6	68211.6	77179.1	64409.4	80662.7	64055.8	62462.2	59377.7	49358.5	62407.8	59515.4	53697.4	35422.8	44810	36491.3	52720.6	42610.8	37439.6	41220.6	35454.1	44886.5	30217.9	39512.8	33449.7	39015.8	27278.3	17545.8	16268.3	20019.7	16813.5	12914.8	5264.2	2654.39	6236.93	2386.29	2569.79	546.947	262.309	0	241.317	231.693	0	0	0	194.512	182.738
259.617	64055.1	66543.6	95484	59459.5	54074.2	80004.9	56883.1	65974.1	55261	55408.1	65555.7	61627	60873.1	48026.2	54384.2	54720.4	56388.3	46318.3	40288.2	40485.2	43586.1	39315.4	39430.6	42266.6	33561.7	33396.1	34971.1	39875.8	39564	26578.7	16042	12834.6	12545.5	10381.1	8168.52	5567.53	5027.13	5148.8	1889.7	820.422	262.309	251.261	241.317	695.078	222.819	0	0	0	0
260.533	52426.5	48835.5	83912.8	77759.9	41482.1	78375.8	74181.8	64324.5	63760.7	65909.8	62925.5	56359.7	61239.2	50186.2	63099.1	51862.3	56706.3	46535.9	41909.7	58998.3	48409.9	50075.3	51468.6	42209.7	36814.2	41314	41434.4	38531.7	35981.8	28845.9	29761.7	17778.2	16084.7	10833.9	11371.2	9158.54	7519.12	5634.26	2418.46	1238.87	1836.18	502.528	482.638	231.695	0	229.16	394.67	0	0
261.45	54904.9	54380.8	63753	47592.4	70357.1	69626.2	74181.8	73971.4	56640.5	71437.5	81090.7	83655.5	58599	56638.8	68461.2	67624.6	60251.4	51636	47968.3	50928.6	50374.3	51245.8	42831.3	37774.2	45021.4	43993.3	38923.4	26917.6	27915	34061.3	31677.9	16534.2	15530.8	17347.5	13325.8	9836.33	4677.74	3633.66	3089	2187.81	786.935	0	241.319	463.389	445.642	428.296	206.345	198.591	571.117
262.367	37914.4	61507	56219.2	81019.4	70010.4	60497.3	87145.1	52887.3	80688.6	105419	58640.3	66576	68141.4	72411.8	66798.9	48373.2	54964.8	58658.4	64503.5	48360.7	41298.1	46516.3	47816.1	49046.1	40228.6	41511.2	46236.4	36518.9	40650.9	33105.5	24092.5	30751.4	22580.8	15294.4	13171.3	8488.78	8412.26	4826.82	5725.9	2471.01	2814.47	1328.07	2344.28	926.779	0	0	403.856	0	947.618
263.283	65390.8	91994.9	58776.4	55799.2	88883.7	67861.7	60868	90465.9	80274.2	75520.8	78949.1	65742	63952.5	73840.9	57380.7	56247.1	54929	62094.9	53879.8	55507.5	46116.3	53563.3	53349.4	42269.7	53370.3	45959.9	38009.5	40923.9	44516.9	34923.6	34874.2	30648.7	22943.7	25262.6	20052.4	13047.2	8145.59	7776.42	3371.87	2264.31	451.227	502.524	241.317	463.385	222.819	0	204.777	397.009	187.566
[truncated: 16 more columns]

## Sheet: d
Time (min)	HNO3 conc. (cm^-3)		Time (min)	H2SO4 conc. (cm^-3)
-15.65	1557940000		-15.65	60600
-13.65	1557970000		-13.65	59900
-11.65	1566190000		-11.65	59300
-9.65	1574410000		-9.65	58700
-7.65	1577780000		-7.65	58750
-5.65	1577780000		-5.65	58650
-3.65	1584730000		-3.65	58750
-1.65	1591980000		-1.65	59350
0.35	1598350000		0.35	59350
2.35	1601730000		2.35	60250
4.35	1607620000		4.35	60250
6.35	1607620000		6.35	60250
8.35	1607620000		8.35	59350
10.35	1607620000		10.35	58750
12.35	1606940000		12.35	59350
14.35	1609320000		14.35	60250
16.35	1612030000		16.35	60250
18.35	1625240000		18.35	60500
20.35	1633970000		20.35	60500
22.35	1633970000		22.35	59850
24.35	1630240000		24.35	59850
26.35	1637140000		26.35	59850
28.35	1637140000		28.35	60500
30.35	1637140000		30.35	60600
32.35	1643720000		32.35	60600
34.35	1647010000		34.35	60700
36.35	1643720000		36.35	60600
38.35	1643720000		38.35	60500
40.35	1643720000		40.35	60300
42.35	1643720000		42.35	60300
44.35	1647010000		44.35	60300
46.35	1647010000		46.35	60300
48.35	1647010000		48.35	60300
50.35	1649910000		50.35	60300
52.35	1651500000		52.35	60300
54.35	1660390000		54.35	60150
56.35	1660390000		56.35	60150
58.35	1660390000		58.35	59900
60.35	1660390000		60.35	59900
62.35	1660390000		62.35	60150
64.35	1660850000		64.35	60150
66.35	1660850000		66.35	60350
68.35	1666770000		68.35	60350
70.35	1658670000		70.35	60150
72.35	1658670000		72.35	60150
74.35	1658670000		74.35	60150
76.35	1658670000		76.35	60150
78.35	1666770000		78.35	60150
80.35	1666770000		80.35	59900
82.35	1666770000		82.35	59900
84.35	1658670000		84.35	60300
86.35	1668020000		86.35	60150
88.35	1663390000		88.35	60350
90.35	1663390000		90.35	60350
92.35	1663390000		92.35	60350
94.35	1661140000		94.35	60550
96.35	1663390000		96.35	61400
98.35	1663390000		98.35	61400
100.35	1663390000		100.35	60800
102.35	1667210000		102.35	60800
104.35	1670640000		104.35	60400
106.35	1670640000		106.35	60400
108.35	1676000000		108.35	60200
110.35	1684790000		110.35	60400
112.35	1689870000		112.35	60800
114.35	1689870000		114.35	60800
116.35	1689870000		116.35	61600
118.35	1689870000		118.35	62200
120.35	1689870000		120.35	62200
122.35	1686730000		122.35	62200
124.35	1695350000		124.35	61600
126.35	1695350000		126.35	62200
128.35	1705170000		128.35	62200
130.35	1695350000		130.35	62200
132.35	1695350000		132.35	62200
134.35	1695350000		134.35	62100
136.35	1700520000		136.35	61500
138.35	1686730000		138.35	62100
140.35	1686730000		140.35	62200
142.35	1686730000		142.35	62200
144.35	1686730000		144.35	62250
146.35	1690250000		146.35	62250
148.35	1690250000		148.35	62350
150.35	1690250000		150.35	62350
152.35	1685790000		152.35	62250
154.35	1685790000		154.35	62250
156.35	1693280000		156.35	62150
158.35	1700600000		158.35	61850
160.35	1693280000		160.35	61850
162.35	1693280000		162.35	61850
164.35	1684270000		164.35	62150
166.35	1684270000		166.35	61850
168.35	1684270000		168.35	61600
170.35	1684270000		170.35	61600
172.35	1693280000		172.35	60900
174.35	1700600000		174.35	60900
176.35	1700600000		176.35	61100
178.35	1700600000		178.35	61100
180.35	1705990000		180.35	60500
182.35	1705990000		182.35	60150
184.35	1713810000		184.35	59800
186.35	1713810000		186.35	59550
188.35	1713810000		188.35	59550
190.35	1713810000		190.35	59450
192.35	1716170000		192.35	59550
194.35	1720140000		194.35	59800
196.35	1721570000		196.35	59950
198.35	1721570000		198.35	60500
200.35	1727830000		200.35	61100
202.35	1734240000		202.35	61400
204.35	1735640000		204.35	61400
206.35	1737960000		206.35	62150
208.35	1741980000		208.35	62700
210.35	1746970000		210.35	64150
212.35	1756670000		212.35	113550
214.35	1768720000		214.35	389000
216.35	1774410000		216.35	823000
218.35	1781260000		218.35	1270000
220.35	1781260000		220.35	1705000
222.35	1783860000		222.35	2145000
224.35	1789980000		224.35	2465000
226.35	1789980000		226.35	2660000
228.35	1795770000		228.35	3090000
230.35	1800110000		230.35	3490000
232.35	1801670000		232.35	3710000
234.35	1806570000		234.35	3890000
236.35	1811500000		236.35	3960000
238.35	1813690000		238.35	4115000
240.35	1813690000		240.35	4275000
242.35	1816370000		242.35	4345000
244.35	1828450000		244.35	4520000
246.35	1828450000		246.35	4780000
248.35	1858420000		248.35	4835000
250.35	1885150000		250.35	4835000
252.35	1885150000		252.35	4835000
254.35	1898500000		254.35	4835000
256.35	1904970000		256.35	4835000
258.35	1906610000		258.35	4835000
260.35	1906610000		260.35	4835000
262.35	1909000000		262.35	4835000
264.35	1912720000		264.35	4835000
